# Supplementary material for: Complete Mitochondrial Genomes of Three Rhinoceros Beetles (Coleoptera: Scarabaeidae: Dynastinae) and Phylogenetic Implications
Source: Biology (Basel). 2026 Jun 18;15(12):953. doi: 10.3390/biology15120953 (PMC13295536; doi:10.3390/biology15120953)
Supplement: Supplementary file 1 [file biology-15-00953-s001.zip]

Archive with 10 entries (10 files):
- Figure S1.pdf
- Figure S2.pdf
- Figure S3.pdf
- Figure S4.pdf
- Figure S5.pdf
- Figure S6.pdf
- Figure S7.pdf
- Nucleotide_sequences_of_the_three_newly_sequenced_mitogenomes.fas
- Table S1.xlsx
- Table S2.xlsx
