# Supplementary material for: Complete Mitochondrial Genomes of Three Rhinoceros Beetles (Coleoptera: Scarabaeidae: Dynastinae) and Phylogenetic Implications
Source: Biology (Basel). 2026 Jun 18;15(12):953. doi: 10.3390/biology15120953 (PMC13295536; doi:10.3390/biology15120953)
Supplement: Supplementary file 1 [file biology-15-00953-s001.zip › Nucleotide_sequences_of_the_three_newly_sequenced_mitogenomes.fas]

>Cyclocephala_signaticollis
ATTTGATTTTAAATAAAATTCCTTATCAGCAAATTATATTTCTAAAAAAACTAATCTACACTAACTACAAAATTACTACTACTCACATTTTAAATCGCTATAAAATAATTTAACAAATACAATTTAAAATTCAATTTTTTATAATAATAATAATCTCAAATCCCATAAATTATTGAATATTTCGATATAAATTAAATTTTCTTATAATTTTACAAATTTATAAGAAAATGAATTTGCATTAATCAAAAATATTATTTAAGATAAAATTTAAATAAAAAAAAAATTAACCACAAATTTTTATATAAAACACTAAGTAAAAATAGCCCTACACTTAAATATATCCTTAAACTCCCCCCCGCCGCCGGATAACATTTCTAATAGTACAACCTATTTTAAATTTGTATCTAAATTAAATTTACTGACAATTTTATAAATTTAAAAGAAAACAAATTAACATTAATTTAAATATTTCTAATCCAATTAATTTTAATAAGCCTCTAATTTTTCTATTAATTATTAAATTCAAATCATATTTTAATTAAATAACATCAATAAATTTAATTTAAATAACTTTTTTTCAATACAGTAATTTTTTTAAAATAAAATTTCAAGCAACAACTTCTTATTATTATCAAGTTTAAACTAATTCCTAAACTCTTACCCCCCAATAATAATTTTTTGCTTAATTTTAAAACTTTATATTTTTTATAATTGAACTTTACTTTATCTTTAATATATATTTATTAATAAAACTATGTACATAAATTATTTTTACTACTATATTAAATATATATATATATACATTATTAAATTTGTATGTTATACAAAAATAATTTAATTATTTAATTTGTATTTATATAAAATTATATATATATTAATATTTAATATATTAATTATTTATAAAAATTCGTATTATTATATTAAATTTTACATTTTTATATACCTATATATTAAATTATTAATATATTAATATTTATTATATATATAATTTATATTAACTTATTATAAATAGATCTTGTTATAATAATTAAATTGTCCTTAATCCAAATGGGAGACTGGATCTACAAATAACATAAAAATGGGTATATAAGAAATCTGACGGCTGACCTAGTGTATGCAATTATTCATATTCTCTAACTCTTTCTCGGGATTAATTAAGCCTTTATATACACAATGAATAGATATTTAAAGTACATTTTAGTTAATGCTGTAACTCTTTTCCTTATATATATAATAAATTTAATATATTAACAAAATCGATAATTCACTATTCAGGATTATATATCCTGATAGATTAATATATATATATTGTGTGTGGTATATCTATAAATATTTATATATATATAATATGATCATTAAAAATTGAATAAAAATCAACCAAGACCACGGGAGTTTGATTTAAAAAAAATTGACTGACTCGATTTTTAACTTAAAAAAATTAAAAATTTTTTTTTTTTTTCATCTCTATTAAATCCCCGTCGGCCAAAAAATTCCCCCTCATTTTTTAATTTAAAAATTTTTTTTTTTTAGGATTTTTTAGAAATTTTTTTCTTAAATTAAATCCCAGTCGATGCCCGAAAAAATTTTTCGATTTTTTGGCAAAAAAAACCTCCAAAAAGTCGAAAAAATTTTTCACCCCTTTAAACTAAATCTCCAACGACCGCCGATTTTTTCAAAATTTTTTTTTTTTTAAATTAAATTTTCAGTCCATAAATAGTGAAAAAAAAAGTTTTTTTTGCCCCCCCATGGAAAAATCGTCTTGTCTATAAATATAAATTAACTATATATATAAGTTTAAATACCCGAAGAAAGGTCGAAAAACCCCCCTCTAAATCGAATCCCCGTCCATCCCCAAAAACCGGTCCAAGTCAATTTCCCAGTCGGAACATGCCTATTTTTTTAATAAAAGTTTAACGAAAAAAAGTCGATTTTTTGAATTTTTATATAGATTTATATATATATATATTTATATGAAAACCCGGATAAAATTGGGCCGCATTTCCAAATTTCTACCCTCTCTACTTGAACTTTTCCTTGTTAAATTCAAAATTTTTGCCCAAACAAATCAATTTTAGACCCCCTATATATAGATATTTGTATATAAGTTTTAATATAAAAGCCAACAAAAATGAACTAATTTTCAACTAAAAAATAACCAACAACTCAATTATTCAATAATAAAAAAAAACTATGCTACACCATTAAAAATTAAATAAAAATTTTTGCTTATCCAAAAACAAACCAAATAATCAATAAAGTTCTTACTAAAATTAATCCACAACTTAAATCTTAAATATAGAAAACTATCTATATTTAAAATTTAATTGAAATTTCCGGCCAATAAAAAAAAATTAGTCAAACTCACAAATTAACTTAAATTTTATAATTAATAGAATTTAACTAATTCTTTGAACTTCAAAAATTCATGTACATTTTATACTAAATTATAACTTAAATCTAAATTAAACCCTACTTAAAAAAATAGGTTCTAACCAAAAAATTATTAAACACATTGAAATTTAACTTTTCTTAAAAAAATAATATTAGTAATTTTTTTTAATCAAAAATTATTAACTTTTTTTGACCAAACTCAATACCTTTTGAGAAAAATTCCGAATAATTCAAACATATTAAAATATATAAATTTATGACATGACTTTTATTTACATAAATGAAGTGTCTGATTAAAGAATTATTTTGATAGAGTAAAAAATGTGATAAATTCACCTTCATTAAAAAGGTAAGCTAATCAAGCTATTGGGTTCATACCTCACTTATAAAGGTCTTAATCCTTTCCTTTTTAATTTATTATAAAATTCTATTTTATACCTCATTAATAATTGGATCATTAATCTCTGTGTCAGCCTACTCATGAATAACAATATGAATCGGGTTAGAAATTAACCTATTATCCTTTATCCCCTTAATCAGAAGAACTTATAATATAATAGCCTCAGAAGCTGCATTAAAATACTTTATTGTTCAAGCTATAGCTTCTTCTCTAATCCTCCTATCTATTATTTTAATATCTATTTATAATCTAATAAATATAAATTTAATTATATATTTTAAATTAATTTTCAATTCCTCCCTATTCATAAAAATAGGGGCTGCCCCCTTTCATTTTTGATTCCCTGAAGTTATTGAAGGATTAAACTGAACTAACTCATTAATCTTATTGACATGACAAAAATTAGCCCCAATAGTATTATTACTATATAATAATAATTCTATAGTCATAATAATTATTGTCATTATTGCTAGAATAATAGTAAGAGGAATCATAGGACTAAATCAAACAAGCTTACGAAAGATTATAGCCTATTCATCAATTAATCATATTGGTTGAATATTAAGAAGAATTATAATTCTACAAACAATTTGATTTTATTACTTTCTAATCTACTGTATTATTACTTTCAATATTATTATTATTTTTAAAATATATAACATTTATTATATTAATCAATTAATTTCATCAATGAATTTCCATTTTAACCTAAAATTTTTTTTTATTATTAACTTTTTTTCCTTAGGAGGAATCCCCCCATTCCTTGGATTTTTACCAAAATGATTAACTATCCAGTTACTTACAGAAATAAATCTATATTTCTTAGCAACCTTAATAGTAATTATAACATTAATAACAATATATTTTTATATACGAATTATTTTTTCAACTATTATCATAATAAATAGACAAATCTTATTTTATAAACATAGACACCCAAAAAGATTCCTAATTATATTTATTAATTTTATTTCAATTACAGGTTTAATTGTATCTACTATTTTATTTAATTTTATATAACAAGGATTTAAGTTAAAAAAACTAAGAACCTTCAAAGTTCTAAATAAAGTTCACTCTTTAAGCCTTAAGGAGTTACCCCACCTACAAATTTGCAATTTATTGCCCTTATTAGACTACAAGACTTTTAATGATAAAAGAAGAATCTTCGTATGTAAATTTACAGTTTACCGCCTAAATCTCGGCCATTTTATCGATTAAATGATTATTTTCTACAAACCATAAAGACATTGGGACATTATACTTTCTTTTTGGAAGATGGTCAGGAATAGTTGGAACATCACTAAGATTATTAATTCGTGCCGAACTAGGAAATCCGGGGTCTTTAATTGGCGACGACCAAATTTATAATGTAATTGTAACTGCCCATGCATTTATTATAATTTTCTTTATAGTTATACCTATTATAATTGGAGGATTCGGAAACTGGCTTGTCCCATTAATATTAGGGGCTCCAGATATAGCTTTCCCTCGGATAAATAATATAAGATTTTGACTTCTACCCCCATCTTTAACTTTACTCCTTTCAAGAAGAATAGTAGAAAATGGGGCCGGCACAGGATGAACAGTTTACCCACCTCTATCGTCTAATATCGCCCATAGAGGAGCCTCTGTTGATTTAGCTATTTTTAGTTTACACTTAGCTGGAATTTCATCTATTTTAGGGGCTGTAAATTTTATTACTACAGTTATTAATATACGCTCTACAGGAATAACCTTTGACCGAATACCTTTATTTGTTTGATCCGTTATACTAACAGCTATTCTCTTGTTGTTATCTCTTCCTGTTCTAGCAGGTGCTATTACTATACTACTAACTGACCGAAATATTAATACAACATTTTTTGATCCTGCCGGGGGAGGAGATCCTATTTTATACCAACACTTATTTTGATTTTTTGGTCATCCCGAAGTTTACATTTTAATTTTACCAGGGTTTGGCATAATTTCTCATATTATTAGGCAAGAAAGAAGAAAAAATGAAACATTTGGGACTTTAGGAATAATTTATGCAATAATGGCAATTGGCCTCCTAGGATTTATTGTATGAGCTCATCACATATTTACCGTGGGAATAGATGTAGATACACGGGCCTATTTTACTTCAGCTACTATAATCATTGCTGTTCCCACAGGAATTAAAATTTTTAGATGGCTAGCTACTTTACACGGATCACAATTAAACTACTCTCCATCCCTTCTCTGAGCACTTGGATTTGTATTTTTATTCACAGTAGGAGGTTTAACAGGAGTTATTCTTGCTAATTCATCAATTGATATTATTTTGCATGATACTTACTATGTTGTTGCACATTTTCATTACGTTTTATCAATAGGGGCTGTTTTTGCTATCATGGCAGGATTCATTCACTGATTCCCTTTATTTACGGGACTTTCAATAAATAATAAATTTTTAAAAATCCAATTCATTATTATATTTATTGGAGTTAATACAACCTTCTTCCCTCAACATTTCTTAGGATTAAGAGGAATACCTCGACGATACTCTGACTATCCAGACATATATACTACATGAAATGTAGTCTCATCAATTGGAAGTCTAATTTCTCTAGTAAGAATTTTCGTCTTTCTTTTTATTATCTGAGAAAGATTTTCGTCAATACGAAAAACACTATCTCCCCTGAGAATATCCTCATCAATCGAATGACTACAAAATCTTCCTCCAGCTGAACATAGATACTCTGAACTCCCTATACTAACTAATTTCTAATATGGCAGAATAGTGCAATGGTCTTAAACTCCATATATAAAGATTAATCTTTTTTTAGAAATTGCCACATGACATACTCTTCTTTTACAAGACAGAGCATCCCCTTTAATAGAACAATTAACCTTTTTTCATAATCATGCCTTAATAATTTTATTGATAATTACAGTTTTAGTTAGATATATAATAGGAACTCTTTTTTTTAATCAATTTAATAATCGATTTTTATTAGAAGGGCAAATAATTGAAATTATTTGAACTACTCTTCCAGCTATTACTTTAATTTTTATCGCTCTACCGTCTCTTCGTCTTCTTTATCTTTTAGATGAAATTAATAACCCCTTAATTTCTATTAAAACAATCGGCCATCAATGATACTGATCTTACGAGTATGGAGATTTTAAAAACTTTGAATTTGATTCATATATAATTCCATCTAATTCAATAAATATTGATAGATTCCGACTTTTAGATGTTGATAATCGTCTTATCCTCCCTTATAATTCACAAATCCGATTAATAGTAACAGCAGCAGATGTAATTCACTCATGAACAGTCCCATCTTTAAGTGTTAAAATTGATGCCACTCCTGGACGCCTTAATCAAGTAAGATTTTTAATAAACCGAACAGGATTACTATTCGGCCAATGTTCTGAAATTTGTGGGGCTAATCACAGTTTCATACCAATTACCCTAGAAAGAATTTCTCCTGCCTATTTTACTAAATGAATCTCTAAAATCAATAACACATCATTAGATGACTGAAAGTAAGTAATGGTCTCTTAAACCAATTTATAGTAGTTTGACGCCTACTTCTAATGAAAAATTTAGTTAATATATAAATAACATTAGCTTGTCAAGCTAAAGTAATCATTTAAGATAATTTTTAATTCCTCAAATAGCCCCTTTAAGCTGATTATTACTATTTTTTTTATTTATTATTATTTTTTTATTATTTAATGTACTAAATTATTTTTCCGTAATCTACCCTGTAAAAAAGCAAACAAAAAAACAACACAAAAAAGTAATTAACTGAAAATGATAACAAATTTATTTTCATCATTTGACCCTGCAACTTCATTTAATACTTCCCTAAATTGGCTAAGAACAACCCTTGGTCTTTTTTTAATCCCCTCTTCTTATTGGTTAATTCCTTCCCGATTTACATTTTTATGGCATAAAATTATTATTACTCTTCATTTAGAATTTAAAATATTAATCGGACCTAAAATTAAAGGAAGAACTTTAATTTTTATTTCATTATTTTCAATAATCTTATTCAACAATCTACTTGGGCTATTTCCGTATATTTTTACGAGAACTAGACATATAATTTTAACTTTAACCTTAGCCCTACCTTTATGATTAAGATTTATAATCTATGGATGAATTAATAACACTATACATATATTAGCCCATTTAGTTCCACAAGGAACTCCCCCAGCTCTTATATCTTTTATAGTATTAATTGAAACTATTAGAAATATTATTCGACCAGGGACTTTGGCTATCCGACTTTCAGCAAATATAATCGCTGGGCATTTACTTTTAACATTACTAGGAAATACAGGATCTAGAATAACACTTATTATATTAAATTTATTGCTAATTACTCAAATCCTACTTCTAACCCTAGAAACAGCTGTAGCTATAATTCAATCTTATGTATTTGCAATCCTAAGAACTTTATACTCTAGAGAAGTAACCTATGTCAACACATAAAAATCACCCTTATCATTTAGTAGACCCCAGCCCTTGACCTATTTTAGGAGCCTTTAGAGCAATAATTACTTTAATTGGAATTATCAAATGATTTCATTTTTTTGATAATTCTCTATTCCTTTTCGGAACTTTTATTACAATACTTATCATATATCAATGATGACGAGATATTGTGCGAGAAGGGACATTCCAGGGTCTTCATACCTACCCAGTAACAATAGGTCTCCGTTGGGGAATAATTCTATTTATTACATCTGAAGTCTTCTTTTTTATTTCATTCTTTTGAGCATTCTTCCATAGAAGCTTATCTCCCTCTATTGAGTTAGGAATAAATTGACCCCCTAAAGGAATTATTACATTTAATCCTTTACAAATCCCCTTATTAAATACATTAATTTTGTTAACTTCTGGTTTAACAGTTACTTGAGCACACCATAGAATTATAGAAAATGATTATAAACAAGGAATTCAAGGACTTCTTTTAACAGTAATCCTGGGAATTTACTTTACTATTCTTCAAGGCTATGAATATATAGAAGCCCCATTTTCTATTGCAGATTCAGTTTATGGCTCAACTTTTTTTGTAGCAACTGGATTTCACGGTCTTCACGTAATTATTGGGACTACTTTTCTAGCTACTTGTTTAATCCGGCATTACAATAATCACTTCTCTTGTTTTCACCATTTTGGATTTGAAGCAGCTGCCTGATATTGACACTTTGTAGATGTAGTTTGATTATTCCTTTATATTTCTATTTATTGATGAGGTAGATATTTATATAGTATAATAATTATATTTGACTTCCAATCAAAAGATCTAATATTTAGTATAAATAATCCAAATTATTTCTTTAATAGGACTAATTATCTTTACAATTACATTTATTATAATTATAATCTCTTTTATTATTTCTAAAAAAAGTTTTATAGACCGAGAAAAAGCCTCTCCATTCGAATGCGGATTTGACCCAAAAAGATCTTCACGACTACCATTCTCGATTCAATTTTTCCTAATTGCTGTAATTTTTTTAATTTTTGATGTAGAAATTGCTCTATTAATTCCTGTTATTTTAATTATAAAAATGACTAATATACTAATATATTTTTCAATTTCGACTTTTTTTTTGATTATTTTATTAATTGGCTTATACCATGAATGAAATCAAGGGGCATTAACTTGAGCATTTTGGGGTAATAGTTAACTATAACATTTAATTTGCACTTAAAAAGTATTGGCCTATCAATTTACCTTAAATAAGAAACAAAATATTGTATTTAGTTTCGACCTAAAAGTTTGGTGTAATCACCCTTATTTATTAATTGAAACCAAATAGAGGTATGTTACTGTTAATAACAAAACTGAGATTTATCTCCAATTAAGGAAATAAGAAACCCAAGAATAAGCTTCTAACTTAATTCTTTAGCAGTGCAACTCTGTTAGTATTTCTATTTATATAGTTTAATAAAAACATTGCATTTTCATTGTAATATTAGAAATATTTCTTATAAATATTTAAAAGTATACTACTTCCTGAATATCTTCAATATTCTGCTCTATATATAAGCTATTTAAATAAAAATATAAGTATAAAGATATATATATTATTCATAAAGATATTAATAATATAAAAATTTTTAAATTATTATGGTACAAAAATTGAAAAAAAATAGACATATTTTTTAATTTAATAAATATATATTGTCTTCCATAATATTCAGACCAACCTTGATCGACTACCTTATAAATTTTTCTACCCATAATTAAAGGAAAATAATTTACTCCGAAAGTTGAAATATAAGGTATATTTCATATATTAGAAAAAAATAAGCTAGAATTTAAACAAGAAAGAGATTTTAAAGAATAATTTAAAGCAAATTTAGATAATTCAAATCCTATTCATCCACCTAAACTAATAACAATTAAAGCTATTATTTTTATTATTGGGGGGAGACAAATAAAATAAGGAGTAGGAAATATAACTCATATTAATAATCTACCACCAAAAATAACTAAAAAAATTAAACCAGATATGCCCTTTAACATAATTATTCCTCTATCTCTAATCATATTCAAAGGTAAATAATTAAAATCTCCTACTACTACATAATAAATCAAACGAAATGTATAACAAACTGTTAAACCAGTAGATAAATAATAAATTAAATATACAAAAATATTTACATATTCTATTGACATAATTTCTAAAACTAAATCCTTAGAATAAAATCCTGCTAAAAAAGGTAATCCACATAAAGATAAGTTAGCAATTATAAAATAACAACAAGTTAAAGGCATTTGATTCACAAATCCTCCTATATAACGAATATCTTGACAATTACCTAAATTATGAATTATACAGCCAGCGCATATAAAAAGCAAAGCCTTAAATAAAGCATGAGTTAATAAGTGAAAAAAGGCTAATTTATACTCACCTAAAGCTAAAATTCCTATTATTAAACCTAACTGTCTTAATGTAGATAAAGCAATAATTTTTTTTAAATCAAACTCAAAATTAGCACCAATACCGGCTATAAATATAGTTATAATACCAATAAATAATAAAATGAATATTAAAGTCCTTCTTAATGCAAAATTAAAACGAATTAACAAGTAAATCCCCGCCGTTACTAAAGTTGAAGAATGAACTAAAGAAGAAACAGGGGTGGGAGCTGCTATAGCAGCAGGGAGCCATGATCTAAAAGGAATTTGGGCTCTTTTAGTTATAGCAGCTAATATTACTAGTATACAAATTACATTTATCTCTTCTCTATTTTTTATAAAATCTAAATAAAAAATATAATTAAAACTACCATAATTTATTATTCAAGCAATAGATATTAATAAAGCTACATCACCAATACGATTTCTTAAAGCAGTAATTATCCCAGCATTATAAGACTTTACATTTTGATAATAAATTACTAAACAATAAGAAACTAAACCTAACCCATCTCAACCTAATAAAATTCTAATCAGATTAGGCCTAATAATTAATAATATTATAGATAATACAAATATAGAAACTAATATAATAAAACGATTAATATAAATATCACCTTCTATGTATTCTTCACTATAAAAAATCACTATAGATGAAATAAATAAAACAAAACTTATAAATAACAAAGATATTCAGTCTAGTAAAATAGTTATTATAATTCTACAAGAATTAACTCTAACTAATTCATATTCCAATAAAACTATATAATCAGTTACTATAAAATTCAAACTTAATAAAAAAAATAACAAACTAAAAAATAAAAATATAACAAAATAAATTAAACAAATAATTTAAAGTAAATAAATTACATCTTTGATACCACAAATCAATATTTTTATTAAACTATTTAAATTAGACCCATAAAGTAACAAATTCACTTTTTAAAATTATTAAATTTAAAGGTAATCAATGTAAAAATAATAACAAATATTCGCGAATCCTACCGCTTGAAAAAGAATACAAACCACCATATAATTTACCATGCTGGGTATAAGAATATAAATATAATGAATAGGCAGCACTAAAAAATGAAATAAATATAATACTCAATATAAGTAAAGTATTTCAACTAACTAAACTATTAATTAATATAATTTCACCTAATAAATTTAAAGAAGGCGGGGCTGCTATATTACAACAACTAAATAAAAATCACCATAAAGTTATAATAGGCATTAAATTAATTAACCCTTTATTTAAAAAAAATCTTCGACTATGGGTTCGCTCATATAAAATGTTAGCTAAACAAAAAAGACCAGACGAACATAGCCCATGGGCAACCATTATTACCAAAGCCCCACACATCCCCCAATAATTTAACGTCATAATACCTCTTAAAGCTAACCCTATATGACTAACTGAAGAATAGGCAATTAAAGCTTTAATATCAACTTGACGAAGACAAATTAAAGATACATAAATTCTACCGACTATACTAATTATAATAATAACATAATTTACCTTTACTCCAATAGTTATAAATATAATTATAAATCGCATTAACCCGTACCCACCTAATTTTAATATAACCCCCGCTAAAATTATAGAGCCAGCAACAGGGGCTTCTACATGAGCCTTAGGCAATCATAAATGTACAAAATATATGGGAATTTTAATAAAAAACACTATATTAATACAGATATATATATATAAAGTACTATTAAAATCACTAATAAAAAAAAAGTCTAATCTATTATAACTTTTATAATAATAAAAAATAGCTACTATTATAGGCAAAGAAGCAAATAAAGTATAAAATAATAAATAAGACCCTGCCTGAATTCGTTCAGGTTGATACCCTCAACCTACAATTAAAATTAAAGTTGGAATTAAACTAACCTCAAAAAACAGATAAAAAACAAACAAATTTATTCTTCTAAAAGTTATAAATAAAGAAAATAACAAAATTCCAACTATTAATAAAAATAAGTTATAATAATAATTTAAAATAAAAATTTTCTGAGAAGCTAAAATCATTAACGAACAAATCCACAAACTTAACATAACCATTATAAAAGACAATAAATCACATCCTAAAAAATAAGATAAATATATAAATTGATAATTAAAACTAAATATAAAACAAAATAAAAATATTAAACTAAAATATAAATATTGATTTAACCAATAACTGCTTTTTACAAATCTTAAAGGCACTATAAATATTAAAAAAAATATAAATTTTATCATAAAATATTAAAAGATTGAAAATAATCATTTCTATGAGTTCGTACTATTGAAACTAAAATAGCTAATCCTAAAGCCCCCTCACAAACTCTTATTCTAATAAATACTATACTAAAATAAAACTCATAATTAAACAACATTAAATAAAGATATATATTAAAGTATAAGGATAATACAATAAATTCTAAACTTAAAAGTATTAACAATAAATGTTTACGTTTTAAGCAAAAAGAAACTAATCCCATAAAATATATTAACACAGAAAATCCTAAACAAAAAATTATCATTAGTTTTAATAATTTAACCAAAATATTGGTCTTGTAAACCAAAAATAAGAGTAATCTTTTAAAACATCAGAGAAAAAGAAACCTTTATCATTAATCTCCAAAATTAATATTTTAATTAAACTATTCTCTGTATCATTTTATTTTGTATAGCAATTTCAACTATTCTTTCTATTAGTCTAACTTGCTTAACCCACCCTATCTCAATAGGGGCTATTTTAATACTACAAACTATTATAGTAATTTTAACAATTGGGTACTTTAGAATTAACTTTTGATACTCATATATTCTATTTCTAATTATAGTTAGAGGAATATTAGTTTTATTTGCCTATATAACTAGGGTAGCCTCTAACGAAAAATTTCAACCATCCATTAAAATTTTTATTATAATTATTTTTATAGCCTTATTTTTTACTTTTATTATAATATTTATAGATCAATTCTACTCTAATATTAATTCAATATTTTTAGATTCAATCAAAGAAAACAGAAATTACCCGCTCTCAATAAGTAAATATTTTAATCAACCAAATAGATTCTATATAATTATATTAATTATTTATTTATTAATTACTTTAATTGCAATTGTTAAAATTACTAAAACTAACTTGGGACCATTGCGACAAACCCACTAATGAAAACACCATTCCGAAAATTATCCCCCATACTTAAAATTATTAATAATTCATTAATTGATTTACCTACTCCATCAAATATTTCAACATGATGAAATTTTGGATCTCTTCTTGGTCTATGTTTAATAATTCAAATCATTACAGGAATTTTCTTAGCTATACACTATACAGCCCATGTAGACCACGCCTTTAATAGAGTAATTCATATTTGTCGGGATGTTAATTATGGCTGACTCTTACGTACACTACATGCCAATGGAGCCTCCTTCTTTTTTATCTGTATTTATATACATATTGGCCGAGGAATATATTACAGAAGATACACTTTATCTTTAACATGAACAGTTGGAGTTATTATCTTATTTATAGTTATAGCAACTGCTTTTCTAGGATACGTCTTACCCTGAGGACAAATATCATTTTGAGGGGCGACTGTTATTACTAATTTACTATCAGCCATCCCATACCTTGGAAACACAATCGTTCAATGATTATGAGGAGGATTTGCTATTGAAAACGCCACATTAACTCGATTTTTTGCTTTTCATTTTCTTTTACCATTCATTATTGCAGCTTTAATTATAATCCACCTACTATTTTTACACCAAACAGGTTCTAATAATCCCTTAGGATTAAATAGAAATATTGATAAAATTCCATTCCACCCTTATTTTGTATACAAGGACATCTTAGGATTTCTAATTATAACAATAATACTTACATTTTTAATTTTAACTAATCCCTATATACTCAGTGACCCCGAAAATTTTACTCCTGCAAATCCAATAGTAACTCCTATCCATATTCAACCTGAATGATATTTTTTATTTGCTTATGCCATTCTTCGGTCAATCCCCAATAAACTAGGAGGCGTAATTGCCTTAGTTCTTTCAATTGCAATCCTATTCATCATGCCTTTTATCAATAAAAAAAAATTTTTAAGAACTCAATTTTACCCTATAAATAAAATTTTATTTTGATCATTTCTAACTATCTCAATCCTATTAACATGAATCGGAGCCCGACCAGTCGAAGATCCTTATATTTTAACAGGACAAATCTTAACTTGTCTTTACTTTAGCTATTTCATTATTAATCCTATTATCCACAAATTATGAGATTATATTATTTTCAAAAATTAGTTAATGAACTTGTATAAGTGTATACTTTGAAAGTATAAAAAAGAGTGAATTCTCTATTAACTTTACTAAAATTTATCCATTAAATTAAATAGATAAATATGAATAATTTTAAGCCCAAAAAAAAACATAAAAAATTTAAAGAGACTGGTAAAAACCTTTTCCAGCATAAATATATTAATTTATCATAACGATACCGGGGGAGTGTCCCCCGAACTCAAACCCAAACAAAAGACATAAAAACTAATTTTAAAAAAAAAGTATAATAAAAAATATTACCCCCTATAAATAACATTACTCTTAATATCCTTATAAATAAAATATTTGAATATTCTGCTAAAAAAATTAAAGCAAACCCGCCTCTTCTGTACTCTACATTAAACCCAGAAACTAACTCGGACTCTCCTTCTGCAAAATCAAAAGGAGTGCGATTAGTTTCTGCTAAACTTGAGACTAATCATATTATACATAAAGGTAAACATAAAAAAATAAATCAACAACCTAATTGATAATTCTCTAATTCAATTAAATTTAATCTTAAAATTAAATATAAAAAAGATAAAAAAATCAATGATAACCTTACTTCATAAGAAATAGTTTGAGCTACAGCCCGGATACCGCCTAACAAAGAATAATTAGAATTAGAAGACCACCCAGCAATTATAATGGTATAAACCCCTAAACTTGAACAGCATAAAAAATAAAGAACCCCTAAATTAAAATTAAATAATAAAGTAAAAAAAGGCATACATATTCATAATAACAAAGATAAAAATAAATTAAAAACTGGAGATATATAATATATTAAAAAATTAGACATAAAGGGATAAGTTTGCTCCTTAGAAAATAACTTAATTGCATCACTAAAAGGCTGAAGCAATCCAACTAAACCTACTTTATTAGGACCTTTACGAATTTGAATATACCCTAGAACTTTACGTTCCATCAAAGTCAAAAAAGCCACGCCAACTAATACACAAATCACTAAAATTAGTATAATTATTGATATCAAATAAATATCCTTTATAATAATATATTACCTATGTATATATACATATATTTAAATTCTAAATTTAAAGCACTAATCTGCCAAAGTAATACTAATATTCAACTTATAATAACTATTATAAATATTTAATCCTTTCGTACTAAAATACTTAACTATTTTAAAGATAGAAACCAACCTGGCTCACACCGGTTTAAACTCAGATCATGTAAAATTTTAAAGGTCGAACAGACCTAACCATTTAGCCCCTACACCAAAAGTTAATTTTAATCCAACATCGAGGTCGCAAACTCTTTTTTCGATAAGAACTCTAAAAAAAAATTACGCTGTTATCCCTAAGGTAATTTAATCTTATAATCGTAATAAACGGATCAATTAATCATTCATTAATGATTTAATTTTAAAAAAAGTTAATTTAATTTTTCTGTCACCCCAACAAAATACTTTTATACATCCAAATTTATTTACACTAAAAAACTTGAAAATATAAAAATATTAAATTCTATAGGGTCTTCTCGTCTTTTAAACACATATAAGCTTTTTAACTTATAAATAAAATTCTATATTAAATTAAATTGAGACAGTTATTTTCTCGTCCAACCATTCATTCCAGCTTTCAATTAAAAAACTAATGATTATGCTACCTTTGCACGGTCAAATTACCGCGGCCATTTAAATTCTCATTGGGCAGGTCAGACTTTAAATTATAATCAAAAAGACATGTTTTTAATAAACAGGCGAAAAATAAATTTGCCGAGTTCCTTAAAATAACCTTACATATAAATTATCTCATACATATCTATATACTAATTTTATCATTATTACATTTAATAAACAATTAATTAAATAATCTTAATAAAAAATTTAAAATAAATAAAAATCTTATAATATAAAAAATTAATTATAACAAACTAAAGAAAAACATTTCCAATCCTACAAATTTTCTACTTAAAAAATCTTATTTTTAATAATTTATTTTAAAGCTTATCCCTTAAAATATTATATTTTTTAATTTTAAAACTACTAAGTAAATAATAAAAATTAAAAAAACTAAATTAAATTTATTTCTTAAGAAACTAGATATTTTAAAAAACGAATAACGTTTCATTTCTATAACCATATTATAAAAATTTATGCAACAATTATATATATATAGTTATAGCTCTTTTTAATTCGAGAAAACTAAATTATTAACTTATTTTAATAAACCCTGATACACAAGGTACAAAAAATTAACTCTTCTTTTAACAAACTTAACTATTAATTCCATATTCTATCTCTATACTATAAACTATAAATTAATAATAAAATTCTAAAATATACTACTCACAAAAATATTTTTTTTACAAATTAAATATAAATTTTACCTTTCAAATTAAATTGATTCACACAACTAACTTTTTAATGTAAATAAAATGCTTTATATCAAGCTCTAATTTGACATTCTAGGTACACTTTCCAGTACACCTACTATGTTACGACTTATCCATCCTTAGAGAAGGAGCGACGGGCGATATGTACATATTTTAGAGCTAAAATCATATAACTTAAATAAGTTATATTACTATCAAATCCACTTTATAAAATAATTTTAACTATTTTAACCATTTAAATAAATTTATTGTAACCCATTTCTCCTTATCTATACGCTGTATCTTGATCTGATTTTCTTTACTTTAACTTAAATCTTGAATATTCATTTTTTTTTAAAAACATTCCAGCTACGACGATATACAAACTAAAAATAAGTATAATTAATCGTGGATTATCAATTACAGAACAGGTTCCTCTGAATAGACTAAAATACCGCCAGATTTTTTAAATTTCAAGAACATAGCTAATACTACTCTAGCATAATAATTTACATTTTTAATAATAGGGTATCTAATCCTAGTTTATAAATAAAACCTCTTAACCTCATTATTAACTTTAATAATTTAAAATAAACTTAAAAATTTCACCTAATAAACTTATATTTAAATTCAATAAAATCAAATTTATTAATAACTGAAAAAAAATTAATTACACTATTTGTGTAACCGCAATTGCTGGCACAAATTTTATCAGTATTATTATAAATCCCTAAATCAAAATTTCTTTTATATTTAATTTTCTATATTACACTTATAAAACAAAACAAAATTAATTATCAATTTATAATAACTAATTTTAAAGGTAAACCTTGTATATAAAATAACCTATAAATTAATCTATTAAGCCAAAATAAAACTTTGTAAAAATAACATATTGCATAAATTAATTTACCAATACTATTATAAATAATAATTTTTATCAATTAAATAAAATACCTAATCTTCAAATAACACTAAATAAAATTATTTATATTTAATAAATTATTAAAATCAATTTTCCCATTAAAATTTTAATAATTAAAAATCAACCCTTACTTTTATTTAAATATAAAATTAAAATTTATTAAAATAAAAAAATCTTTTTAAAAAAAATTTGAAATTTTAAATTAAATCGGCCACCATTAACAAAAATTTCAAAAAAACACACAATTTTTATACATTTTTTATATAATTTTTAACCATAATTAATTTTTAAACAAATACAATTTACCTACTATATAAGACAAATTACAATTATTTTTAACTTCTAAGCTAACCTTAATTGCATTTACCCTGTCTCCTTATTAACTACAAGATAAAATTTACACTACAAAATGAAAATTTCATTAACTTCAAATTATCATTAGTTTAAAATTTCAAATTATAGGCCAGTCAAACTATAAAACCCAAATTAACAAATTAAATAAGTTTACATTTATTACAAAATGTACTTTTAAAAAATTTTTTATTAATAAAATTTCTACCAAACTTAGCTAAACTTAATTTTTTTATATTAAATAACCCAACCTAACTCTAATCGCCTAATAATTTAGTTATTAATATTGTAACTTAAAATTAATTTTTAACTAAAAATCTCAACAGCTAAAAATTAACTTAAAACTTTGTGCAGAAAATTCAAACAAATACAGATTTAGACTTAATTTCACCTTAAACTCTTACCCCCCAATAATAATTCTAGGCTATCGTAATCTAAACTTGTTTTAACCAAGGAATTTCTAAAAATTAATTTTTAACTAAAAATCTCAACAGCTAAAAATTAACTTAAAACTTTGTGCAGAAAATTCAAACAAATACAGATTTAGACTTAATTTCACCTTAAACTCTTACCCCCCAATAATAATTCTAGGCTATCGTAATCTAAACTTGTTTTAACCAAGGAATTTCTAAAAATTAATTTTTAACTAAAAATCTCAACAGCTAAAAATTAACTTAAAACTTTGTGCAGAAAATTCAAACAAATACAGATTTAGACTTAATTTCACCTTAAACTCTTACCCCCCAATAATAATTCTAGGCTATCGTAATCTAAACTTGTTTTAACCAAGGAATTTCTAAAAATTAATTTTTAACTAAAAATCTCAACAGCTAAAAATTAACTTAAAACTTTGTGCAGAAAATTCAAACAAATACAGATTTAGACTTAATTTCACCTTAAACTCTTACCCCCCAATAATAATTCTAGGCTATCGTAATCTAAACTTGTTTTAACCAAGGAATTTCTAAAAATTAATTTTTAACTAAAAATCTCAACAGCTAAAAATTAACTTAAAACTTTGTGCAGAAAATTCAAACAAATACAGATTTAGACTTAATTTCACCTTAAACTCTTACCCCCCAATAATAATTCTAGGCTATCGTAATCTAAACTTGTTTTAACCAAGGAATTTCTAAAAATTAATTTTTAACTAAAAATCTCAACAGCTAAAAATTAACTTAAAACTTTGTGCAGAAAATTCAAACAAATACAGATTTAGACTTAATTTCACCTTAAACTCTTACCCCCCAATAATAATTCTAGGCTATCGTAATCTAAACTTGTTTTAACCAAGGAATTTCTAAAAATTAATTTTTAACTAAAAATCTCAACAGCTAAAAATTAACTTAAAACTTTGTGCAGAAAATTCAAACAAATACAGATTTAGACTTAATTTCACCTTAAACTCTTACCCCCCAATAATAATTCTAGGCTATCGTAATCTAAACTTGTTTTAACCAAGGAATTTCTAAAAATTAATTTTTAACTAAAAATCTCAACAGCTAAAAATTAACTTAAAACTTTGTGCAGAAAATTCAAACAAATACAGATTTAGACTTAATTTCACCTTAAACTCTTACCCCCCAATAATAATTCTAGGCTATCGTAATCTAAAC
>Dasygnathus_sp.
TCATCTTAAAAATTATTTTTTTTGTACCAAAATCTAATCATTCTACTTATAAAAAGATTAATTTTCACCAATTCTAAATTTTGTCCCCCTCAAAACTTATAAACTAATGGAAATTGACCCAATTATAATAAATTACCTAAAAATGTAAGAAAATTAACCCATTCTATCTCTATTTTTAAATATAAATCTCCCTGATATTTTTTTTTTTTTATAAAAACTTTTTTTGTATAAATATAAATATTCTTCCCCTTTTTATATCAATCCAATTCTAATTAATTTTATTTCTATATTTTTAAATATAAATCTCCTTGATATTTCTAATTTTTTATAAAAATTTTTTTTGTATAAATATAAATATTCTCCCTTTTTTTTATACCAATCCAATTCTAATTAATTTTATTTCTATATTTTTAAATATAAATCTCCCTGATATTTCTAATTTTTTATAAAAATTTTTTTTGTATAAATATAAATATTCTCCCTTTTTATATCAATCCAATTCTAATTAATTTCATTTTTATATTTTTAATATAATTTTAACTTTTTCATCTTAAAATTTTATATATAAAAAAAATAACATAAATATAAATAATAATAAATTTTCTCAAACTCAAAAAATTTCGCCTCCGCCGCCGCCGCCATTAATTTTTAGCTATTAACCTCTAATTTAAAAATATATATATATTCTCTTTATTTAGAATATAAAAATTAATATAATTCATAACCCTTCTCCTTCACTCCATTATATATAATTTAATTTAAATAATAATAAAGACTCTATAGTATATTTTATTATTAATTATCTATTAATATATAATTTAACGATAAGATAAATCTCAAAATATTCAATTTTTGTTAAAATTTTAATGTATATATTTACCTTTCTAATTATTATTGAAATTAAAATAAAAATTTAATATGTACAGAATTATTTCTTATACCTTAGCTTTTGTATAATAATTAGAGAGGTTTTTTTTTTTTTTAAAATAGTAAGGGATTTCTTATATTTGTACTAAAAGCTTTTTTCTATATAAATATTTAACTTAATATTAGTGTTCAATTATAACAATAATAATCAATTGGTATTGTATATTAATATTAATTAAACATTGATTTATTAATATATAATTATTATTAATATATTTTATATTAAATATTTGTATATATATATTTATTTATATACCACATGTACTCTTATATATAAATATATATTATTAATTTTTACTTTTTCTCTCTTTAAATCTATAGATCCCTTAGATACCCATTTATACTTATATCACAATTTAACCGAAGATTAATGAATAATTCTCTCTGAGTGATTAATATCTTATTATATATTATATATAATATTTTTAATATATATATAATATAGGTATAGATATTCATATATAATTATCAATTATAATGAATTTCTTATTAATTAATAAATAGATATAGTTAATAACCTAAATTTTTATTGAAGTACCCCTAAAAAAAAAAACGAAAATGGGGGTTTTCAAAAATTGCACTATTTTTCCTGTCGCAAACAAAAATGGTCCCAAAAATCTCCAAAATTTGTGCAACAGAAATGTGCAAAAAATGACAAAATTTTGAAAATTTTTTTTTTTAAAAAATGGGCTTGTGTGAAAACGCCTACTCACTACCATTGCAAAAACCCAAAATTAGCCAAAATTACGTAAAATCATTCAATTTCCTCTTGCAGAAAATTCCCAACTAGACTTTTTCACTAAAAACCGGATTTTTCTAAATTTTTTCCATTATCTTCCCAACTAACCTCAATTTTGGGCTCCAACTGAAAAAAATGCCCCTTTTTTTTAAAAATTTTGAGCCCATCCTAATATCAAACAATCCAAATTTCCAAAAAATGGATAAAAATCGCTACTAAAAATTATGAAAAATTTACTAAAATTCCTCCGAATTTTATCAATAGGTAAACCAAACAATTTTTCTCATCTGATCATTTTCATTTTTTTTTTGTCCCTATTAAAATTCTAAGGTAACAACTTTTTTAAAAATCGAATGCACAAATTTTAGTAATTATATTTTTCCCCTAAAGGGGAGTTTTTATGCAAATTTTTCTAATAATTTAAAAATTTACTTTTTTTAATCCGTCCTACCTTAATTTAAATTTAACTTTTCTTTTCAATTTTTTAATCACTCTAATTTCATTCATCGGACAAAATTTAGTACAAAAAATATAAGACGGGATTCCCATCCATTTTTTTTTTGTATGATAACGCTAACTTACCCCCCATTTTTAAAAAACCTTTAAGCCAAATTCCCCTCATCTCATGATTTTTTTAACACTTCAACTATTCTCCCCTCTTCCTACTTTTTTATAATTAATAGAATTAGACTATCTCTTTAGGCATCAAAAACCTATGTACATTATATACTAAATTATAAAAATTTATTTTTTATTTATTAATTTATGCTAATTTTTTTAAAATAAAAAAAATGAAGTGTCTGAATAAAGAGTTATTTTGATAGAATAAAAAATGTGAATTTTCACCTTCATTACTTAAAAAGATAAGCTAATTAAGCTACTGGGTTCATACCCCATCAATAAAGGTTACAATCCTTTTCTTTTTAATCTATTATAAAATCTTATTTTATATTACCTTAATAACTGGGACTTTAATTGTTGTTTCATCATACTCGTGAATAAGAATATGAATCGGATTTGAAATTAATCTTCTTTCAATTATCCCTTTAATTAGAAGAACTAAAAACATAATATCTTCTGAGTCATCTCTAAAATATTTCATTGTCCAAGCTCTTGCTTCTTCCATATTATTATTTTCAATTATTATAATATCTATATATAATATATACAATCTAAATTATACCTTATATTTTAGATTAATTTTTAATACTTCTATTATAACAAAAATAGGAGCAGCCCCATTCCACTTTTGATTCCCGGAAGTAATAGAAGGACTAAACTGAAATAATGCTTTAATTATATTAACTTGACAAAAAATTGCCCCTATAATCGTTCTTATTTATTCTAATAATAATATAATATATATTATTATTGTAATAATTTCAAGAATAATAATTAGAGGAATTATTGGATTAAATCAAACTAGCTTACGAAAAATTTTAGCATATTCTTCCATTAACCATATCGGTTGAATATTAGGAAGAATTATATTTATAGAAACTATCTGATTTTATTATTTTTTAATTTATTCACTTATCACTATTAATATTATTTTAATCTTTAAAATATATAATATTTTCCACTTAAACCAATTACTTATTTCAATAAATTCCAACTTAAATCTAAAATTCTTTTTTATTTTAAATTTTTTATCCCTAGGAGGTCTCCCCCCATTTTTAGGTTTTTTACCAAAATGACTAACATTACAACTAATCACAGAAATAGAATTATATTCAATTGCTTTTATTATAACTATTATAACTTTAATAACTCTTTATTTTTATATACGAATTACTTTTTCTACAATTCTTCTATCCAAAACTTATATTAACTACTATAAACATTCTTATATTAAAATTCAATTAATCATGTGCCTTAATTTCATTTCATTAATTGGACTATTATCATCAACTTTCCTATTTAATTTTCTATAAATATTATTAAGGATTTAAGTTAATCAAAACTAAGAACCTTCAAAGTTCTAAATAAAGTAAGTAAGCTTTAAGCCTTAGGGGAAACCCATCTCTAAATTTGCAATTTATTATCCTAATTGGACTATAAGACTTGACAAAGGAACTAATTCGTATGTAAATTTACAATTTACCGCCTACAACTCGGCCACTTTGTCGATTAAATGGCTTTTTTCCACAAATCACAAAGATATTGGAACTCTCTACTTCCTATTCGGAAGATGGTCCGGAATAGTAGGAACATCATTAAGCTTATTAATCCGAGCCGAATTAGGAAACCCGGGCTCGCTAATTGGCGATGACCAAATCTACAATGTAATTGTAACAGCCCATGCATTCATTATAATTTTTTTTATAGTTATACCTATTATAATTGGGGGATTCGGAAATTGACTAGTTCCATTAATATTGGGGGCACCAGATATAGCATTTCCACGAATAAACAATATAAGATTTTGACTTTTACCACCTTCTTTAACCCTTCTTTTAACTAGTAGAATGGTAGAAAGAGGGGCTGGTACTGGATGAACAGTTTACCCGCCTCTTTCAGCCAATATCGCCCATAGAGGAGCCTCTGTTGATCTAGCTATTTTTAGTTTACATCTAGCAGGGATTTCTTCTATCTTAGGGGCAGTTAATTTTATTACAACAGTAATTAATATACGATCTATAGGAATATCATTTGATCGAATACCTTTATTTGTTTGATCAGTAACTTTAACTGCTATTCTATTACTTTTGTCTCTTCCTGTTCTCGCCGGAGCAATCACCATACTATTGACTGACCGAAATATTAATACTAGATTTTTTGACCCTGCCGGTGGGGGAGACCCTATTTTATACCAACATTTATTTTGATTTTTTGGTCATCCTGAAGTATACATTTTAATTTTACCTGGGTTTGGTATAATCTCCCATATTATTAGACAAGAAAGAAGAAAAAAAGAAACATTTGGAACACTTGGAATAATTTATGCTATAATAGCAATTGGTTTATTAGGTTTTATTGTATGAGCACACCATATATTTACTGTTGGTATAGATGTTGATACACGAGCATATTTCACTTCAGCCACAATAATTATTGCTGTTCCAACAGGAATTAAAATCTTCAGCTGATTAGCCACTTTACACGGATCACAATTAAATTATTCCCCCTCATTACTTTGAGCTTTAGGATTTGTGTTTTTATTTACAGTAGGGGGACTAACAGGGGTTATCCTAGCTAATTCCTCTATTGATATTATCCTTCATGACACTTATTATGTAGTAGCACATTTTCATTATGTTCTTTCTATAGGGGCTGTATTTGCTATTATAGCAGGCTTTGTACATTGATTTCCGTTATTTACCGGGATCTCCATAAATAATAAGTATTTAAAAATTCAATTTGTTACCATATTTATTGGTGTTAATATAACATTTTTCCCGCAACATTTCTTAGGGTTAAGTGGTATACCTCGACGTTATTCTGATTACCCTGATGCTTATACTACATGAAATGTTATTTCTTCAATTGGTTCATTAATCTCTCTTGTTAGAATTTTCGTATTCTTATTTATTATCTGAGATAGAATAGCCTCAATACGTAAAACTATCGCCCCCTTAAGAATACCTACTTCTATTGAATGACTACAAAAATTACCCCCTGCTGAACATAGTTATTCAGAACTCCCTATATTAACTAACTTCTAATATGGCAGATTAGTGCAATGGTCTTAAACTCCATATATAAAGGTTATACCTTTTTTTAGAAATAGCAACATGAAACATACTTCTTCTACAAGATAGGGCCTCCCCCCTTATAGAACAATTAACTTTTTTTCATAATCATGCCTTAATAATTCTGTTAATAATTACAGTTTTAGTCAGATATATAATAGGTACCTTATTTTTTAATCAATTTAATCACCGCTTCCTTCTAGAAGGACAAACTATTGAAATTATTTGAACAATATTACCTGCTTTTACTTTAATTTTTATTGCTTTACCATCTTTGCAATTATTATATTTACTTGATGAAATCAATAGCCCAGCAGTCTCCATTAAAACTATCGGGCATCAATGATATTGATCATATGAATATGGTGATTTTTTAAGATTTGAATTTGATTCTTATATAGTCCCATCCGCTTCAATAACACTTGAAAATTTTCGATTATTAGATGTTGATAATCGAATAATTTTACCCTATAATTCTCAAGTACGTCTGATAGTTACTGCCGCCGATGTCATTCACTCATGAACTATCCCAGCTTTAAGTGTTAAAATTGACGCAACTCCTGGGCGTCTCAACCAAGTAGGATTTTTTATAAACCGTACTGGACTCTTATTCGGACAATGTTCTGAAATTTGTGGGGCAAACCATAGATTCATACCTGTTACTATTGAAAGAGTATCCCCTAAATTCTTTGCTAAATGAGTGTCTAAAATAAATAGACTTTCATTAGATAGCTTAAAGTAAGTAATGGTCTCTTAAACCACTGAATAGTAGATTAACGCCTACTTCTAATGAAAAATTTAGTTAATTTATAACATTAACTTGTCAAGTTAAAATAATCTTTTAGATAATTTTTATTACATATATATATGCAAAAATTAATCACTAGAATTAGCCTTTAGTTAATTAATTAAAAATAATTTTTTATACCTCAAATAGCCCCACTGAATTGATTGACTCTATTTATTATATTTATATTTATTTTTATAATATTCAATACATCAAATTATTTTACTTTTCTTTATAGAACTAAATTTCAATCTAAAACAATCCAACCAAAAAAAATTAATTGAAAATGATAACTAACTTATTTTCTTCTTTTGACCCTTCTACTTCATTCAATCTTTCTTTAAATTGAATTAGAGTAATCTTAGGTATTTTAATTATCCCTTCTTCTTACTGATTAATCCCATCACGATATAGATTTTTATGAGTAAAAATTATTATTACCCTTCATAATGAATTTAAAATTTTAATCGGGCCTTCAATCAAAGGAAGAACATTAATTTTTATCTCCTTATTTTCTATAATTTTATTTAATAATTTTCTTGGCCTATTTCCTTATATTTTTACTGGTACTAGCCACTTAGTATTAACATTATCATTAGCTTTACCTCTTTGACTTAGATTTATAATTTACGGCTGAATTAATAATACAATTCATATATTCGCCCATCTTGTTCCTCAAGGAACACCCCCTGCCTTAATATCTTTTATAGTTATTATCGAAACAGTAAGAAATATTATTCGGCCCGGAACTTTAGCTGTTCGATTAGCTGCTAATATAATTGCAGGTCATTTACTCTTAACTTTATTGGGAAACACTGGGACAAGATTATCTTACATCATACTTAATATTCTATTAATTACTCAGATTCTTCTGTTTATTTTAGAAGCAGCCGTTGCTATTATTCAATCATATGTATTCGCTATTCTAAGAACTTTATATTCTAGAGAAGTAAATTAATGTCAACACATAAAAATCACCCCTATCATTTAGTCGATCCTAGGCCATGACCTATTCTAGGTGCTTTCGGGGCAATAATCACTTTAATTGGAATTATTAAATGATTCCATTTCTATAATAATTCCTTATTCTTATTAGGTACTCTTATCACAATTTTAATTATATATCAATGATGACGAGATATTGTACGAGAAGGAACTTTTCAAGGTCTTCATACATACCCAGTTACTATAGGATTACGTTGAGGAATAATTCTCTTTATTACTTCAGAAGTTTTCTTTTTTATTTCATTTTTTTGAGCTTTCTTTCATAGAAGTCTCTCTCCAACAATTGAATTAGGAATAAACTGACCCCCTAAAGGAATTACTCCTTTTAACCCTCTTCAAATTCCCCTATTAAATACTTTAATTTTATTGACTTCAGGATTAACAGTAACATGAGCTCATCATAGGCTTATAGAAAATGATTATAAACAAGCTCTTCAAGGATTAAGATTAACCGTAACATTAGGAATTTACTTTACTATTCTCCAAGGTTATGAGTACATTGAAGCCCCTTTTACCATTGCAGACTCTGTTTATGGAGCTACCTTTTTTGTAGCCACTGGATTCCATGGACTACATGTAATTATTGGGACAACCTTTCTTACTGTTTGTTTAATTCGGCATTATTTCAATCATTTTTCTTGTATTCATCACTTTGGATTTGAGGCTGCAGCATGATACTGACATTTTGTAGACGTTGTTTGATTATTCTTATATATTTCTATTTATTGATGAGGTAGATATTTATATAGTATAAAAATTATATTTGACTTCCAATCAAAAGATCTATAAAATAGTATAAATAATTCAAATCATTTTTATTTTAAGACTCTTAATTTTAATAGTATGTTCTATTATAATAATAATCTCCTTTATTATTTCTAAAAAAAGATTTATAGATCGAGAAAAAGCCTCCCCATTTGAATGCGGATTTGACCCTAAAAGAAGGGCACGAATGCCCTTCTCAATTCAATTTTTCTTAATTGCAGTAATTTTTCTTATTTTTGATGTAGAAATTGCTTTATTAATCCCAATTATTTTAGTCATAAAAACTACTAATATATTATTATATTTTTTAATCACATCCCTATTTTTATTTATTCTTTTACTTGGGCTCTATCATGAATGAAACCAAGGAGCTTTAAATTGAGCCATTTAGGGTAATAGTTAACTATAACATTTAACTTGCACTTAAAAAGTATTGATTTTTTCAATTTACCTTAAATAAGAAACAAAAAATTGTATTTAGTTTCGACCTAAAATTATGGTGGTAACACCCTTATTTATTAATTGAAACCAAATTAGAGGTAAATCACTGTTAATGATTAAATTGAGATAACTCTCCAATTAAAGAAATAGGTTAATCAAGAATAAGCTTCTAACTTAATTCTTTAGCAGTGTAATTCTGTTAATATTTCTATTTATATAGTTTAATAAAAACATTACATTTTCATTGTAAAATTGGAACTCATTCTTATAAATATTTAAAAGTATAATTACTTCCTAGATATCTTCAATATCTTGCTCTAAATATAAGCTATTTAAATATATGTATAAATACACTAATATAAACATAATTCATAATGATAATAATAACATAAAAACCTTTAAATTATTATTATATATAAATTGTAAGAAAACTGAAATATTTTTCATATTATGAAAAATATTTTGACTACCATAATACTCAGATCATCCTTGATCTACTGACTTATAAATTAAATTTCCCATATAAATAGGATAATAATTAACTCCAAAAGTTGAAATATACGGTATATTTCATATAGAAGAGAAAAAAAATCTTAATTTTAAATTATTAAAAGATTTTGAAGAATAAACTAAAGTAAATTTTGATAACTCTCAACCTATCCATATTCCTATAAAAATTACTATTAAAACTATCATTTTTATCAAAGAAGGTAAACAAATAAAATAAGGGCTAGGAAATATTAACCATATAAGTCTTCTCCCACCAAAAATAACTAATATAATTAAACCTGATATTCCCTTTAATATAATTAACCCATGGTCCGCAATTATATTTAAAGAAAGAAAATTAAAATCCCCAACTAATACATAATAAATTAAACGAAATGTATAACAAACTGTTAACCCAGTCGAAGCATAATAAAGAATATAAATAAATATATTTAAATATTCTATAGATAAAACTTCTAAAATTAAATCCTTTGAATAAAACCCAGCTAAAAACGGCAAACCACATAAAGATAAATTTGAAATAATAAAATAAGCACAAGTGAGAGGTATAAAATTAACTAATCTTCCTATATAACGAATATCTTGGCAATTATTTAAATTATGAATTATACAACCAGCACACATAAATAATAAAGCCTTAAACAAAGCATGAGTTAACAAATGAAAAAATGCCAATTTATACTCCCCTAAAGCTAAAATCCCTATTATTAAACCTAACTGACTTAATGTAGATAAAGCAATAATTTTTTTTAAATCAAATTCAAAATTAGCCCCTAATCCTGCTATAAATATTGTTATTGTACCAATAAATAATAAAAAAAATATTATAAAATCAGTTAAAGCAAAATTAAAACGAATCAATAAATAAACACCTGCTGTTACTAAAGTAGAAGAATGGACTAAAGAAGAAACTGGTGTTGGTGCAGCTATTGCAGCTGGCAGCCAAGAAGAAAACGGAATTTGAGCTCTTTTCGTTATAGCAGCTAATAACACTAACCAACAAATAATTCTTATTTCATTAGAACCACATATTCAATCCACATAAAAAATATAATTAAAACCCCCATAATTTATTATCCAAGCAATAGATATTAACAACGCAACATCCCCAATACGATTAGACAAAGCTGTAATTATACCGGCATTATAAGACTTAATATTCTGGTAATAAATAACTAAACAATAAGAAACTAAACCCAGACCATCTCAACCCAATAAAATTCTAATTAAATTAGGACTAATAATTAACAACATTATTGAAAGAACAAATATTGAAACTAATATAATAAAACGATTAATATTAATATCCCCTTCTATATATTCTTCTCTATAAAAAATTACCATAGAAGAAATAAATAACACAAATCTTATAAATAATAAAGATATCCAATCTAATAAAATAGTCATTATAATTCTACAAGAATTAACTCTAACTAATTCATATTCTAATAAAAGTATATACTCTCTTGATATAAAATTTAATCTCACTAAAAATGAAATAATTCTAAAAAATAAAAAAACAACAAAATAAATTAAACAAATAATTTAAAGTATAAACTACATCTTTGACACCACAAATCAATATTTTAAATAAACTATTTAAATTAAAGTCATAATACTACAAATTCTCTCTTTAAAATCATTAAATTTAAAGGTAATCAATGCAATATTAATAATAAATACTCACGAACCGAACCCCTAGAAAATGCATATAATCCTATATAAATTTTTCCATGTTGTGTATAAGAATATAAATAAAGAGAATAAGCAGCGCTAAAAAATGATAAAAATGAAATTAATACCATTATTCAACTTCTCCAACTAATTAAACTATTAATCAATATAATTTCACCTAATAAATTTAAAGAGGGAGGAGCTGCTATATTACAACAACTAAATAAAAATCATCATAATGCTATAATAGGTATCAAATTCAATAAACCCTTATTTAAAAAAAATCTACGCCTATTTGTTCGTTCATACATAATATTTGCTAAACAAAATAAACCAGAAGAACATAAACCATGAGCAATTATTATAACTAAAGCTCCAGATATCCCTCAATAATTTAATGTTAAAATTCCTCTAACTACTAAACCTATATGCCTCACTGAGGAATAAGCAATTAAAGCTTTAATATCAATTTGTCGTAAACAAATTAATGAAACATACACTCTTCCTACTATTCTAATAATAATAAAAATAAAATTAATTTTAGACCCTAAAGTTATAAAGATTAGTATGAAACGCATCAATCCATACCCCCCTAATTTTAATATTACACCAGCCAAAATTATAGACCCGGCCACAGGAGCTTCTACATGAGCCTTTGGTAACCATAAATGAACAAAATAAACTGGAATTTTAATAAAGAAAACTATATTCATACACAAATATATAAAAATTCTAGAACTAAAATCTTTAATAAAAAAATAATCTAATCTATGAACATTTTCATAATAATAAAAAATAGAAATCATTATAGGTAAAGAAGCAAATAAAGTATAAAATAATAAATATACTCCTGCTTGTAAACGCTCCGGCTGATACCCTCAACCCACAATTAAAATTAAAGTAGGAATCAACCTAACTTCAAAAAATAAATAAAATATAAATAAATTTATTGAACTAAAAGTTATAAATAAAGATAATAACAATATAATTATAACAAATAAAAATATGTTATAAAAATAAGAAGAAACAAAAATTTTTTGAGAGGCTAAAATTATCAAAGAACAAATTCAAATTCTTAACATAACTATTATAAAAGAAAGTAAATCACAACCTAAAAAATAAGACACATAACAAAATTGATACCCACAACAAAATATAAAACTATAAAAAAATATTAATATAAAATATATATATTGATTAAGTCAAAACCTATTTTTTATAAATCTTAAAGGAACTATAAAAATCAATATTAATAAAAATTTTATCATAACACATTAAAAGCTTGAAAATAATCATTTCCGTGCGTTCGTACCATCGAAACCAAGATTGATAAACCTAAAGCACCTTCACATACTCTCATTGAAATAAAAACTATTCTAAAATAAAATTCATAATTAAAAATTATTAAATAAAGATATAAATTTATATATAAAGACAATATAATAAATTCCAATCTTAAAAGTATTATTAATAAATGCTTTCGTTTTAAACAAAAAGAAATTAAACCCCTAAAATACATAATACTTGAAAATAATAAAAAAATTGCCATTAGTTTTAATAATTTAAATAAAATATTGGTCTTGTAAACCAAAAATAAGATTTTCTTTTAAAACTTCAGAGAAAGAGTAAACCTCTATCATTAATCTCCAAAATTAATATTTTACATAAACTACTCTCTGCATTATTTTACTATTAATAACATTAACATTAATTTCATCTATAACGTTAGTTTGTTTAACCCACCCAATTTCAATAGGGGGAATTCTTCTTGTACAAACTATTATTATCACATTAACAATTGGATTTTTTAACTCTAATTTTTGATTTTCTTATATTATTTTTTTAATTATAATTGGAGGCATACTAGTATTATTCGCCTATATGACAAGAATTGCATCTAACGAAAAATTTAACCCTTCAATTAAAATTACAACACTAATTATAATTTTAATATTATGCTTTATTTTAATTATAATTATTACTGATCCTTACTACCCAAGTATTAATAATATATTTATAGACAATATCCCTAATAATTATACTTTCTCAATAAATAAATATTTTAATTACCCTAATATAATAATAATAATTACTTTAATTATCTATCTTCTTATCACTTTAATTGCAGTTGTTAAAATTACTCATATTAAATCAGGCCCTCTACGGCAAACTAACTAATGAAAACACCAATACGAAAAATATCTCCATTATTTAAAATTATTAATAATTCTCTTATTGATCTTCCTACACCTTCTAATATCTCAACTTGATGAAATTTTGGATCTCTATTAGGTTTATGCCTAATAATTCAAATTATTACCGGGATCTTCTTAGCAATACATTTCACTGCGCATGTAGATTACGCTTTCAATAGAGTAATTCATATTTGTCGAGATGTAAACTATGGCTGACTACTCCGCACTATTCATGCTAATGGAGCTTCATTTTTTTTTATCTGCATTTACCTTCATATCGGACGAGGAATATACTATAGTAGTTATAATCTTCATATAACTTGATCTGTAGGAATTATTATTCTTTTTATAGTTATAGCAACTGCTTTTTTAGGCTATGTTTTACCCTGAGGCCAAATATCTTTTTGGGGGGCAACAGTAATCACAAATCTTCTATCTGCTATCCCATATTTAGGAAATACAATTGTACAATGACTTTGAGGGGGATTTGCAATTGATAACGCCACATTAACTCGATTCTTTACATTTCATTTTTTATTACCTTTTATTATTGTTGGGTTAATCTTAATTCATTTATTATTTTTACACCAAACAGGATCTAATAATCCATTAGGACTAAATAGAAACATTGATAAAATTCCATTTCACCCATACTTTGTATATAAGGATGTTTTAGGATTTTTCATTATAATAATAATTTTAATATTTCTTACATTAAGAAACCCCTATATATTAGGAGATCCTGAAAATTTTACCCCCGCAAATCCATTAGTAACCCCAGTTCATATTCAGCCAGAATGGTACTTCCTATTTGCTTATGCAATTTTACGATCAATTCCTAATAAACTAGGCGGAGTAATTGCACTATTTATATCAATTTCTATTCTATTAATTATACCTTTTATTAACAAAAAAAAATTTTTAAGAACCCAATTTTATCCAATTAATAAAATTTTATTTTGATCTTTCTTAAGAATTTCAATTTTACTTACATGAATTGGAGCTCGACCAGTCGAAGACCCCTATATTATTACTGGGCAAATCCTTACTATACTTTATTTTTTATACTTTTTTATTAACCCCTTAATTCATAAAATCTGAGACTATATTATTTTCAAAAACTAGTTAATGAACTTGTATAAGTGTATACTTTGAAAGTATAAAAAAGAGATAAAATTCTCTATTAACTTTACTAAAATTTGTCCACTAAAGTATTACACTAAACAAGCATATCTTTAACCCTATAAAAAATATTAAATAATTTAAAGAAATAGGTAAAAATCTTTTCCAACATAAATATATTAATTTATCGTACCGATAACGTGGTAAGGTTCCTCGAACTCACACTCAAATAAAAGAAACAAATACTAACTTAATAAAAAAAAAGTAACTAAATAAATTTCCCCCTATAAATAATATTACACATAACATTCTCATAAATAAAATACTTGAATATTCTGCTAAAAAAATTAAAGCAAAACCCCCTCTTCTATATTCTACATTAAACCCTGAAACAAGCTCTGATTCCCCCTCCGCAAAATCAAATGGAGTACGATTAGTTTCAGCTAACCTTGATACTAATCAAACTATTCTTAAAGGTAAACATAAAAATATTAATCATATAAATTCTTGATATTTTATAAAGTCAAAAATATTTAACCTCAAAATTAAATACAAAAAAGATAATAAAATTAAAGCAAGTCTTACCTCATAAGAAATAGTTTGAGCTACTGAACGAATTCCCCCTAATAGAGCATAATTTGAATTGGAAGATCACCCTGCAATTATAATTGTGTATACCCTTAATCTTGAACAACATAGAAAATATAATACTCTTAAATTAAAACTTAAAAATACAGTAAAAAATGGCATACATATCCATAATAATAACGATAAAAATAAATTAAAAACAGGAGATATATAATATATAGAAAAATTTGATATTAAAGGATAAGTTTGTTCTTTAGTAAACAATTTAATAGCATCTCTAAAAGGCTGCAAAACTCCTATAAATCCAACTTTATTTGGACCTTTACGAATTTGAATATAACCTAAAACCTTCCGTTCTATTAATGTTAAAAATGCTACACCTACTAAAACACAAATTATTATAATCAAAGCAACTAAAATTATTAAAATTATATCTTTTAAAATAATATATTACTTGTATTTTTTTATACATATTTAAATTCTAAATTTAAAGCACTAATCTGCCAAAGCAATTAATAATATTCAATATATAATAAATTTTATAAATACTTGATCCTTTCGTACTAAAATATTTAAAATTTTTTAAAGATAGAAACCAACCTGGCTCACGCCGGTTTAAACTCAGATCATGTAAAATTTTAAAGGTCGAACAGACCTAACCTTTTAGCCCCTACACCAAAAGTTAATTTTAATCCAACATCGAGGTCGCAAACTCTTTTTTCGATAAGAACTCTAAAAAAAAATTACGCTGTTATCCCTAAGGTAATTTAATCTTATAATCATAAATAATGGATCATTCACTCATAAATTAATGTAGTTAAATAAAAAAAGTTTCTTAAGTTTTTCTGTCGCCCCAACAAAATATATTTTTATATAAAAAAATAAAAAACTAAAAAATCCTTATATAAAAATATATAAAATTCTATAGGGTCTTCTCGTCTTTTAAACACAAATAAGCTTTTTTACTTATAAATAAAATTCTAAAACAATAAAAATGAGACAGCTATTTTCTCGTCCAACCATTCATTCCAGCTTTCAATTAAAAAACTAATGATTATGCTACCTTTGCACGGTCAAATTACCGCGGCCATTTAACTCCTCATTGGGCAGGTTAGACTTTAAATTATAATCAAAAAGACATGTTTTTAATAAACAGGCGAAAAATTTATTTGCCGAGTTCCTTATTTTTACCTCTCAATTATAAAAACTTTATAAAACAATATATACTAATTTTACCATTATCCCATTTAACTTAATGTTAAATAAATTATCTTAATAAAAAAATTAAAATATTAATATAAATCTTATTCAATTAAAAATTAATTATAACAAACTATAGATAAACATTGCCAATCCTACTAATTTTTAAATATATAAAAATATATTTTTAATACTCTATTTTAAAGCTTATCCCTTAAAATATTTAATTTTTAAATTATATTACTTTATAAGAAATAACATAATATTAAAAAAATAAATTAAATTTATTTCTTAAGAAACTAGATATCTTAAAAAACGTATAACGTTTCATTACTATTTCAATATTATAAAAATTTTTACCACAATTAAATTTATAAAAAAATAGCCCTTTATAATTCGAGAAATCTATATATATAAAATATTTTGATAAACCCTGATACACAAGGTACAAAAAATGAATTTTTCTTTTAAACAATTAATTTTTAATTCAATATTCTATCTCTATACTATTTACTATAATTATTAAATTAAATTCTTAAATATACTAATATCAAAACTATTTTTTTTATACAAAAAATTAATAAATGATTCACTTCAAATTGAATTGATTTTCACAACTAACATTTTAATGTAACTAAAATACTTTTTAACAAGCTCCAATTTGCCATTCTAGGTACACTTTCCAGTACACCTACTATGTTACGACTTATCCTTCTTTAGAGAAGGAGCGACGGGCGATATGTGCATATTTTAGAGCTAAAATCATATAATTTAATTAAATTATATTACTATCAAATCCACTTTATAAAATATTGTTAAATATTTTAACCATATAAATAAATCTATTGTAACCCACCTCTTCTCATTTATACGCTATATCTTGATCTGATTTCTTTTATTTTAATAAATCTTGAACATTCCATTTTCTCTTAAAACATTCCAACTACGACGATATATAAACTAAAAATAAGTACAATTAATCGTGGACTATCAATTACAGGGCAGGTTCCTCTGAATAGACTAAAATACCGCCAGATTCTTTAAATTTCAAGAACATAACTACTACTACTCAAGTATATCTTATTTACATTTTCAATAATAGGGTATCTAATCCTAGTCTATACAAAAAATCTCATAACCTCATTTTATAATATTTAACTTATATTAAATTTACTAATTTCACCTAATAAATTTAAAAATCAACTAAAATAAACCAAATTTATTATTAACTGAAAAAATTTAATAACACTATCTGTATAACCGCAATTGCTGGCACAAATTTTATCAGTGCTATTATGAATTCCTAAATCAAAATTACTTTTATATTTAATTTTCAATATTGCAAATTTATAATAAAAATTACCTATTACCACTTTATAATAATTTTAAAAAACATTTAACCTTGCATATAAAATAATTCATAAATTAAAATTTTAAGCTAGAATAAAACTTTTTTTTAAAAAAAATTAACATAAACATATATATATAATTATTTAAATTTTATTTTCCCCTATAATTACCTAAAAATGTAAGAAAATTAACTCAAATTATTTAATCAAATCTAATTTAAACTAATCTTCAAATTTCATCTTAAAAATTATTTTTTTTGTACCAAAATCTAATCATTCT

>Xylotrupes_australicus
AAATTTCGGACTCACTTTAATTTCACACTCAAATCTTTAATTATCAATTTTTCCATCTTTCACTATAATTTTTTTACAAATTCAACTTAATAAACCATAATTTTTTCACATAATCGCTCAATTTTAATAAACAACGAGTATTAAATGAAATTAAAATCGAATTTTCAATTTAAGTTAAAACTTTACTTTTAAAGTAAATATGTATAAACAAAATAATTTCCCTCCAACTTAAAATCCTAAGAAAACAAATTTTGAACCCTTTTTAAAAAAAAATTCTACCCAAATTTCCAACAAAAAAAAAAATTATATAACATTTTCCAACTTAAATTTTTTCAATTTTAAAATTTTAATAATATCTTTAGAAAAAATAAATTTATTAAATTTTCAATAGTTATAAACTTTAATTGATTTAGTTAAACTTATATGAAGGGTCTCATTTTTGGCAGTTTATTTTTAATCCTTGCCTAAAATTTAAGAGAACCTTAATTTTTAAATTCAAAAAAATCGAAAAAATCAATTTTTTAATTTTGTCCTCTTAAATTTTTAAGCTTTAATTTTAAATTTTTGCAAAAATTCACCCTGTCCCTAAACCTAGCTTCTATTAATTTTCCGTCTTTACCTGAATTATTTTTTAAAAAAAAAAATCGACCTAAATGAAATTTTCCTTCTACTTTTAAAAATCCCATTAATTTTTCAACTAACCCAATTAAACCCCTCATTTATCGAATCAACCGCCGCCCAATAAATTTTACCCCTATCAATCAATTTTTCAATTAAACAAAAGTAAAAAATCTACTAAAATAGCTAATGTTTAATTTTCAAGTTAATTAAATTAATCCCTAAGATTTTAACTTAATTAATTAAACCTTACCCCCCCAAATAAATTTCGTTTAATTTCATAATGAGTTTTACTTAATTTTTACAATTTCAATTTTATAATTTAAATTAAAATTTCACACTAATAGTTTAAATTTATAATTAAGTTTTTTAAAATAAACTACAATAGCTATTTTAAGTATAAATATATAAATATAAATAATATTTAATAAAAAAAAAAAATTCCGGTTGAAACGAATTTTTTTCTCAAAATTTAATTTGATAGCTTCTATTTTTGCTATATCGTTAAAAAAAAACTCGTTCGTTTTCTACTAAATCATTTATTAAGTACACACGTATTAATTAAATTTTTAAAATCATAGTTTCTGCATTTTGTTAAATATTTAATTAGTACGTGTGTAATTAAATAAATCATTTATCAGATACGCGTGCAACTTAATAAATGATTTAACTAGAGATCATGTTACTATATAAGACTTTATATAAAAACCCCTAAAATAATGCATTTTTATTAAAATATTATATAATAATTTAATATATTGTTATTGTTGATAAATTTCTTGATATGTATTAATATAACTTTTAATATATATATAAATATTTAATTTTATTGTACAATTTATTTAATATTAAAATAATATAAGTTTTATTTAATATATAAATAATATATAAATATAAATTCTCTTATATGAAATGAAAAAGTTAACTATTTCCTAATCGATAAATAAATATAAAGCTATACGAAAAAATTATGTTGATTCATCGAAACTCTCTTTCAGGAAATTCATAAATTTCTTTTTATTCATATCATTAATTATATATTAATTAAACTGAACTTGATGAATCACTATATATTAATAAAGTAAAAATTATATATTAATTAAATCATTACTTATTAATATAATATATATTTATAAATATATACTAATATAATTTTTATTTTAATATATAATAGATTTATATATATATAACTAAAAAGTTAATTTTTATTAAAAAAAGGCCTATTTTTGAAAAATGAAAATCCTAAAAATTAACCCAGAAAATTCAAGACAAAAAAAAGGGCCAATTTTTTTTCTATTTGTTACCCCTAAAAAAATTTTTTGGGGTCATTTTTTTTTTGTCTTGTCTTAAAAATTCTGGCTTTAAAATTAAATTTTCCCAATTTCTTATTTATTTCAAGAGAAAGCAAAAATTTGGGCAAAAAAGTTTTTTCTTGTCTTAAAAACTGAGGCTTAATTTTTTTTTTTTAAAAAATTCTATATAATTTCCAGGCTTCGCAAAAAACCCCCCAAAAAAGTTTTTTTTTGTCTTGAAATTTGAAGCTTTCCAAAAAAATGTAAAAAAATTCTATTGAATTTTAAGGCTTGATCCAAAATAGGCCCAAAAAAAAAAAAAATTGTCTTGATTTTTATCGCTTTACAAAATCAATATCTTGGTATTCTCATTTTTCACACTAAAACTTTTTTTTTTAAAAACATTCAATTTTTCATATATGAAAAATTTTACCCCCCCTCTAAATTTATTCCCAGGAATTTCCATATCCCATATTAGACAAATTTTAGTAAATTTTTTTTTAAAAAAAATAACTCTTTTTTTAAAAAAATTTAATTATAATTAATAGATTTAAACTATTTCTTTAGATATCAAAAATCTATGTACATACTATACTAAATCATAACCTTTATTTTGAACAATTTTAACCTGAATAATTTATGTCACCTAATACTAATATAAAATTTAAATGAAGTGTCTGAATAAAGAATTATTTTGATAGAATAAAACATGTGATTTTTCACCTTCATTAAAAAAGATAAGCTAATAAAGCTACTGGGTTCATACCCCATCAATAAAGGTTCCAATCCTTTTCTTTTTAATTTATTATAAAATCCTATTCTATTTAACACTTATAATTGGAACTTTAATTTCAATTTCATCTTATTCTTGAATGGGCATATGAATTGGATTAGAAATTAATCTTTTATCTATAATTCCTTTAATCAGTAAAATTAACAATATAATAGCTTCAGAAGCTGCTCTAAAATACTTTATTACTCAAACATTAGCCTCTTCAATTTTATTACTTTCAATTATTTTAATATCCATAAATAACATATACAATATAAATTCAATTCTATATTTTTCAATAATTTTTAATACAGCTTTATTTACAAAAATAGGAGCAGCCCCATTCCACTTCTGATTTCCAGAAGTTATAGAAGGCTTAAATTGAACAAACTCATTAATTATATTAACCTGACAAAAACTAGCTCCTATAGTGTTACTATTATATTCAACTAAATTTTTTATATACCTAATTTTAATTATTATCATTAGAATAATAGTAAGAGGAATTATAGGTTTAAACCAAGTAAGTTTACGAAAAATTTTAGCCTATTCTTCAATTAATCATATTGGATGAATACTTAGAAGAATAATATTTATAGAAACAATTTGATTTTATTATTATATTATCTATATTATTATCACAATTAATATTGTTTTAATTTTTAAAATATTAAATATCTTCTATCTAAATCAACTTTACATTTCCATAAATAATAATTTCCATATAAAATTTTTTTTTATCTTAAACTTTTTATCACTAGGTGGATTACCCCCATTTCTAGGATTTTTACCAAAATGATTAACAATTCAATTATTAACAGAAAGAAATATATATATATTAGCCACAATTATAGTAATTATAACATTAATAACATTATATTTTTACATACGAATTACCTTTTCAACAATTTTACTTTCAAAAACATATGTATATTACTATAATCATAATTATATTAATAATCACTTAATTATATTAATTAATTTCCTTTCAATTATAGGTTTAGTAATTTCAACCTTCTTATTTAACTTGATTTAAAGGATTTAAGTTAAAAAAAACTAAGAACCTTCAAAGTTCTAAATAAAGTAAGTACTTTAAGCCTTAGATTAAAATTCACCAATAAATTTGCAATTTATTATCCTTGTTAGACTATAAGACTTGATAAAGGAATAGAATTCGTATGTAAATTTACAGTTTACCGCCTATAACTCGGCCACTTTATCGATTAAATGATTATTTTCTACAAACCATAAAGATATTGGAACTTTATATTTTTTATTCGGAAGATGATCAGGTATAGTGGGAACATCTCTTAGCTTACTAATTCGAGCAGAATTAGGAAATCCTGGTTCATTAATTGGAGATGACCAAATTTATAATGTTATTGTAACTGCTCATGCTTTTATTATAATTTTTTTCATAGTGATACCTATTATAATTGGGGGATTTGGAAATTGATTAGTCCCTTTAATACTAGGGGCCCCTGATATAGCCTTTCCTCGTATAAATAATATAAGATTTTGACTTTTACCTCCTTCATTAACTCTACTTTTAGCTAGAAGAATAGTAGAAAATGGAGCAGGAACTGGGTGAACAGTTTACCCCCCTCTATCAGCTAATATTGCTCATAGAGGGGCCTCAGTAGACTTAGCAATTTTTAGTCTTCATCTTGCTGGAATTTCCTCAATTTTAGGGGCTGTAAATTTTATTACAACTGTAATTAACATACGATCAACAGGGATAACCTTTGATCGAATGCCTTTATTTGTGTGATCAGTTATATTAACAGCTATTTTATTACTTCTTTCTCTTCCTGTTTTAGCGGGAGCCATCACTATATTATTAACAGACCGAAATATTAATACCTCCTTTTTTGACCCGGCCGGTGGGGGAGACCCAATTTTATACCAGCATTTATTTTGATTTTTTGGCCATCCTGAAGTTTATATTTTAATTCTTCCTGGGTTTGGGATAATTTCCCATATTATTAGTCAAGAAAGAAGAAAAAAAGAAACTTTTGGGACCTTAGGAATAATTTATGCTATAATAGCAATTGGTTTATTAGGATTTATTGTATGAGCACACCATATATTTACAGTAGGAATAGATGTTGATACACGAGCTTACTTTACTTCGGCTACTATAATTATTGCTGTTCCAACTGGAATTAAGATTTTTAGATGACTAGCTACTCTTCATGGGTCTCAATTAAATTACTCTCCATCTCTTTTATGATCTTTAGGTTTTGTATTTCTTTTTACAGTAGGAGGTTTAACTGGAGTTATTTTAGCTAATTCATCAATTGATATTATTCTTCATGACACATATTATGTTGTTGCCCATTTTCATTATGTTTTATCAATAGGGGCTGTATTTGCTATTATAGCAGGTTTTATTCACTGATTTCCCTTATTTACTGGTCTTGTTATAAATAACAAATTTTTGAAAATTCAATTTATTACTATATTTATTGGAGTTAATATAACTTTTTTTCCTCAACATTTTTTAGGTTTAAGAGGAATACCACGGCGGTACTCTGACTATCCAGATGCCTACACAACATGAAATGTAATTTCTTCTATTGGGTCTCTAATTTCTCTAGTAAGAATTATTGTATTCTTATTTATTATCTGAGATAGATTTGTATCTATACGAAAAACCCTAGCTCCTTTAAGAATATCTTCATCAATTGAATGACTACAAAAGCTTCCTCCTGCTGAACATAGATATTCTGAATTACCTATATTAACTAATTTCTAATATGGCAGATTAGTGCAATGGTCTTAAACTCCATATATAAAGGTTATACCTTTTTTTAGAAATCGCAACATGAAATATATTAATACTTCAAGATAGCGCTTCCCCATTAATAGAGCAATTAACTTTTTTCCATAATCATGCTTTAATAATTTTATTAATAATTACAGTATTAGTAGGCTATATAATAGTAACTTTATTTTTTAATCAATTTAATAACCGATTTTTATTAGAAGGACAAACTATTGAAATTATTTGAACTACTCTACCAGCAATCACTTTAATTTTTATTGCTTTACCCTCTTTACGACTTTTATATCTTCTTGATGAAATCAACAATCCTTTAGTTTCAATTAAAGCTATTGGCCATCAATGATATTGATCCTATGAGTATGGAGATTTTATAAATTTTGAATTTGATTCTTATATAGTACCTTCAATATCAATACCTATTGAAAATTTTCGTCTATTAGATGTTGATAATCGAATAATTATTCCGTATAATTCACAAATTCGATTAATAATTACAGCTGCTGATGTAATTCATTCTTGAACAATCCCAGCTTTAAGAGTAAAAGTTGATGCAACTCCTGGTCGACTTAATCAAATTAGATTCTTAATAAACCGAACAGGATTATTTTTTGGTCAATGCTCTGAAATTTGTGGAGCTAATCATAGTTTTATACCAATCGCATTAGAAAGAATCCCTCCTTCAATTTTCACTAAATGAATCTCAAAAATAAATAAACTATCATTAGATGGCTGAAAGTAAGCAATGGTCTCTTAAACCAATATATAGTAGATTCACAACTACTTCTAATGAAAAAATTTAGTTAATCTTATATAACATTAACTTGTCAAGTTAAAATAATCTAAAAGATAATTTTTAATTCCACAAATAGCGCCATTAAGTTGACTTATATTATTTTTTATATTTGTTATAATTTTTTTTCTATTCAATATTATAAACTATTTTACCTTTCAATATCCGGTAAACTTTAAAACAAAAAAAGAAACAATAAAAAAAATTAACTGAAAATGATAACAAACTTATTTTCTTCTTTTGACCCAACAACATCCTTTAATTTATCTTTAAATTGATTAAGAACATTCCTTGGACTTTTACTAATCCCTTCTTCATACTGATTAATCCCATCTCGTTATAACTTTATTTGAATTAAGATTATTTCTACATTACATAATGAATTTAAAGTTTTAATTGGTCCTAAAATTAAAGGAAGAACATTAATTTTTATTTCACTATTTTCTATAATCTTATTTAATAATTTTTTAGGGTTATTTCCTTATATTTTTACAAGAACTAGCCATATAGTATTAACATTAACTTTAGCCCTCCCATTATGATTAAGATTTATAATTTATGGATGAATTAACCATACAATACATATATTTGCTCATCTGGTACCTCAGGGTACACCTCCAGCTTTAATATCTTTTATGGTATTAATTGAAACAATTAGTAACTTAATTCGCCCAGGTACATTAGCTATTCGATTATCAGCTAACATAATTGCTGGGCATTTATTACTAACTTTATTAGGAAATACAGGATCTACACTTAGACTAATTACATTAAATTTTCTATTAATTACCCAAATCTTATTATTAATTTTAGAGTCAGCTGTAGCAATTATTCAATCATATGTATTTGCTATTCTTAGAACATTATATTCAAGAGAAGTTAATTAATGTCAAGACATAAAAATCATCCCTATCATCTTGTTGATCCAAGCCCTTGACCTATTTTAGGCGCATTTAGAGCAATAATTACATTAGTAGGAATTATTAAATGATTTCATTTTTATAATAATTCCTTATTTTTATTAGGAAGATTTATTACCATATTAATTATATATCAATGATGGCGAGATATTGTTCGTGAAGGAACTTTTCAAGGCTTACATACATACCCAGTTACTATAGGTCTACGATGGGGAATAATTCTATTTATTACTTCAGAAGTTTTCTTTTTCATCTCTTTCTTCTGAGCTTTCTTTCATAGAAGACTAGCTCCTACTATTGAATTAGGAATAAATTGACCCCCAAAAGGAATCACCCCATTTAACCCTCTTCAAATTCCATTACTTAATACTCTAATTTTACTGACCTCTGGGCTTACTGTTACTTGAGCACATCATAGGCTTATAGAAAATGACTACAAACAAGCCCTTCAAGGATTAAGATTAACTGTTATACTAGGTATTTACTTTACTATTCTCCAAGGCTATGAATATGTTGAAGCACCTTTTACAATTGCTGACTCCGTGTATGGATCTACTTTTTTTGTAGCAACAGGATTCCATGGACTTCATGTAATTATTGGAACAACGTTCTTAGCAATTTGTTTACTTCGACATTTTTATAATCATTTCTCATGCATCCACCATTTTGGATTTGAAGCAGCGGCTTGATACTGACATTTTGTTGATGTAGTTTGACTATTCTTATATATTTCTATTTATTGATGAGGTAGATATTTATATAGTATAATAATTATATTTGACTTCCAATCAAAAGATCTAATAATTAGTATAAATAATCATAATCATTTTCTATATTAGAATTATTATTTTTATTATTTCTTTTATTATAATTTTAATTTCATTTGTAATTTCTAAAAAAAGATTTATAGACCGAGAAAAGGCCTCCCCATTTGAATGTGGATTTGACCCTAAAAGATCTGCTCGTATACCTTTTTCTATCCAATTTTTCTTAATTGCAGTAATCTTTTTAATTTTTGATGTAGAAATTGCCTTATTAATTCCGATTATCTTAATTATAAAAATAACTAATATTTTAATATATTTTATTATTACATTATTTTTTTTAAGAGTATTATTAATTGGTCTTTACCATGAATGAAATCAAGGAGCATTAACTTGAACTATTTAGGGTAATAGTTAATTATAACATTTAATTTGCATTTAAAAAGTATTGATTAAATCAATTTACCTTAAAATAAGAAACAAAATATTGTATTTAGTTTCGACCTAAAATTTTGGTGTTTAATCACCCTTATTTATTAATTGAAACCAAAATAGAGGTATATCACTGTTAATGATAAAATTGAGAAAATTCTCCAATTAAGGAAATATGAAATTCAAGAATAAGCTTCTAACTTAATTCTTTAGCAGTGAAACTCTGTTAATATTTCTATTTATATAGTTTAATAAAAACATTACATTTTCAATGTAAAATTAGAAATTTTTCTTATAAATATTTAAAAGTAATAATACTTCCTAGATATCTTCAATATCTTGCTCTAAATATAAGCTATTTAAATAAATAAATAAATACAAATATATATATGCTACTCATATAGATAATAATAATATAAAAATCTTTAAATTATTATGGTATAAAAATTGAAGTAAAATTGAAGTATACTTTATTTGATTAAAAATATTTTGACTTCCATAATATTCCGATCAACCTTGATCTACAGTATTATAGATAATTCGTCCTATATAAATAGGATAAAAATTTACTCCAAAAGTAGAAATATATGGTATATACCATATATTAGAAAGAAACAAACTAATTTTTAAAGTTTGTATTGATTTTAAAGAATAACTTAAAGTAAATTTTGATAATTCCAACCCTATTCATCCTCCTATAAAAATTACAACTAAAGCTATTATTTTTATTAAAGGAGGTAAACAAATAAAATAAGGAGTTGGAAATATTACTCATATTAATATACTTCCGCCAAAAATTACAAAAAAAATTAAACCAGATATACCTTGCAATATAATATAACCTTGATCTCTAATTATATTTAAAGACAAATAATTAAAATCACCAACTAAAACATAATAAATTAATCGAAATGTATAACATACTGTTAAACCAGTAGAAATATAATATATTAAATAAATAAACATATTAATATATTCTATAGATATAACTTCTAAAATTAAATCCTTAGAATAAAATCCTGCTAAAAATGGAAGTCCACAAAGAGATAAATTTGAAACTATAAAATAACAACATGTTAGAGGTATTAAATTAATTAATCCTCCTATATAACGAATATCCTGACAGTTACCTAAATTATGAATTATACATCCAGCACATATAAATAACAAAGCTTTAAATAAAGCATGTGTTAATAAATGAAAAAAAGCTAAGTTATATTCTCCTAATGCTAAAATTCCTATTATTAAACCTAACTGACTAAGTGTAGATAAAGCAATAATTTTTTTAAAATCAAATTCAAAGTTTGCCCCTATTCCTGCTATAAATATAGTTATTGTCCCAATAAATAATAAAATAAACATTAAAGATTCAGTCAAAGCAAAATTAAATCGAATTAATAAATAAACTCCTGCAGTAACTAAAGTTGATGAATGAACTAAAGAAGACACTGGAGTAGGAGCAGCTATAGCTGCAGGTAATCAAGAAGAAAATGGAATCTGTGCTCTTTTTGTTAAAGCTGCCAATAAAATTAATCTTCTAATTAAATTTATCTCATTTGATCCTTGTATATAATCTACATAAAAAATATAATTAAATCTTCCATAATTTAATATTCAAGCAATTGATATTAATAAAGCAACATCCCCAATACGGTTTGTCAATGCAGTAATTATTCCAGCATTATAAGATTTAATATTTTGATAATAAATTACTAAACAATAAGAAACAAGGCCTAATCCATCTCAACCTAATAAAATTCTAATTAAATTAGGTCTAATAATTAATAGTATTATAGATAAAACAAATATAGAAACTAATATAATAAAACGATTAATAAAAATATCACCTTCTATATATTCTTCTCTATAATAAATTACTATTGATGAAATAAATAGTACAAATCTTATAAATAATAAAGATATTCAATCCAATAAAATAGTTATTATAATACCACAAGAATTAATATTTAATACTTCATATTCTAATAATAACCTATAATCTGTAACTATAAAATTTAAACTTAATATAAAGAATACAACTCTAAAAAATAAAAATCTAACAAAATAAATTAAACAAATAATTTAAAGTAATAAATTACATCTTTGATACCACAAATCAATATTTTAATTAAACTATTTAAATTACAATCATAATACAACATACTCACTTTTTAAAATTATAAAATTTAAAGGTAATCAATGTAATAATAATAATAAATATTCACGAATTGAATCACTAGAAAAAGAATATAATCCCGTATAAAATTTTCCATGTTGAGTATACGAATATATGTATAAAGAATACACAGCTCTAAAAAAAGATAAAAATATAATAAATAATATAGTTCATCTTCTTCAACTAATTAAACTATTAATTAACATAATTTCACCCAATAAATTTAACGACGGAGGAGCAGCTATATTACAACAACTAAATAAAAACCATCATAAAGATAAAATTGGTATTAAATTAATTAATCCTTTATTTAAAAAAAACCTTCGACTATGAGTTCGTTCATACAAAATATTTGCTAAACAAAATAACCCAGATGAACATAAACCATGAGCAATTATTATAACTAAGGCTCCAGATAATCCTCAATAATTTAAAGTTATAATTCCACCTAATACTAATCCTATATGTCTAACTGATGAGTAAGCAATTAATGCTTTAATATCAATTTGTCGTAAACAAATTAATGATACAAAAATCCCCCCAACTAAACTAATGATAATAAAAACAAAATTTAACTTTATCCCTACTCTTAAAAAAATTAATATAAATCGTATAAGTCCATAACCTCCTAATTTTAATATAACTCCTGCTAAAATTATTGAACCAGCTACAGGCGCTTCAACATGAGCCTTAGGTAATCATAGATGAACAAAATATATAGGTATTTTGATTAAAAAAACTAGATTTATACATAAATACATAAAAAATCTATTATTAAAATTAACTAAAAAAAAATAATCTAATCTATTAAAAATTTTATAACAATAAAAAATTGATACTATTATTGGTAAAGAAGCAAATAAAGTATAAAACAATAAATAAACCCCTGCTTGTAAACGTTCAGGTTGATACCCTCAACCTACAATTAAAATTAAAGTAGGAATTAACCTTACTTCAAAAAATAAATAAAACACGAACAAATTTATAGACCTAAAAGTTATATATAAAGATAATAATAATATAATTATAACAAATATAAAAATATTATAAAAATAATTAGTTATATAAATTTTTTGAGAAGCTAAGATTATTAAAGAACAAATTCAAAATCTTAATAAAACTATTATAAAAGATAATAAATCACAACCTATAAAATAAGAAATATAAGAAAATTGATAATTAAATACAAATATAAACCCATAAAAAAAAGTAATTAAAAAATAAAAATATTGATTTAATCAAAATCTATATTTTATAAATCTTATAGGTACTATAAAAATTAAAGCCAATAAAAATTTTATCATAATACATTAAATGTTTGAAAATAATCATTATTATGAGTTCGAACTATAGAAACCAAAATTGCTAACCCTAAAGCCCCCTCGCATACTCTTATTCTAATAAAGACCATTCTAAAATAAAATTCATAATTAAAATATATTAAATATAAATACAAATTAAAATATAATGACAACATAACAAATTCTAAACTTAATAATATCAATAATAAATGCTTACGTTTAATACAAAAAGACATTAATCCTATAAAATATATAAATAGAGAAAAAAATAAACAAAAAATTACCATTAGTTTTAATAATTTATTTAAAATACCGGTCTTGTAAATCGGAAATAAGATTTATTCTTTTAAAACTTCAGAGAAAGAGTATACCTCTATCATTAATCTCCAAAATTAATATTTTAATTAAACTATTCTCTGTATTATATTATTAATAACTTTATCCTTAATCAATTCAATTACTTTAATTTGCTTAACACATCCTATATCAATAGGGAGAGTCCTTCTAATCCAAACTATTGTAGTAACTTTAACAATTGGATTTTTTCATACTAATTTTTGATACTCTTATATTCTATTTCTTATTATAGTAAGAGGAATATTAGTTTTATTTGCTTATATAACAAGAGTAGCATCAAATGAAAAATTTATTCCATCAATTAAAATTTTTCTAATAATTTTAAGTATTATTATTTTATTTATTTTAATAATAATAATAATAGATCCTTATTATTCTAATATAAATAATATTTTCTTAGACACAATAACTAATAACTCAACATATAATATTTCTATAACTAAATATTTTAATTACCCAAATATATCTATAATATTTCTGTTAATTATCTATTTATTAATTACTCTTATCGCTGTAGTTAAAATCACTAAAATTAAAATAGGCCCACTCCGACAAACAAACTAATGAAAATACCCTTACGAAAAATATCTCCTATATTAAAAATCATTAATAATTCTTTAATTGACTTACCTACACCATCTAATATCTCAACATGATGAAATTTTGGCTCTCTTCTTGGATTATGTTTAATTATTCAAATTTTAACAGGAATTTTCCTTGCTATACATTTTACTGCTCACACTGATTATGCATTTAATAGAGTAATTCATATTTGTCGTGATGTAAATTATGGATGATTACTTCGAGTAATTCATGCTAATGGAGCATCATTTTTCTTTATTTGTATTTATATACATATCGGACGAGGGATTTACTATAGAAGATATAATCTTCATCTTACCTGATCAATTGGAATTATAATTTTATTTATAGTTATAGCAACAGCTTTCCTTGGATATGTTTTACCTTGAGGACAAATATCATTTTGAGGAGCAACAGTAATTACTAACTTACTTTCCGCTATCCCTTACTTAGGGAATACAATTGTTCAATGACTATGAGGTGGATTTGCTATTGATAATGCCACTTTAACACGATTTTTTACATTCCATTTCTTACTACCTTTTATTATTATTGGATTAGTAATAATTCATTTATTATTTCTTCACCAAACAGGATCAAATAACCCTTTAGGATTAAATAGTAATATTGATAAAATTCCATTCCACCCCTACTTTGTTTATAAAGACACAGTAGGATTCTTAATAATATCTATAATATTAACATTCTTAATTTTAACAAATCCTTATATATTAAGAGACCCTGAAAATTTTACCCCAGCTAATCCATTAGTTACTCCAATTCATATTCAACCTGAATGATACTTTTTATTTGCTTATGCTATTCTCCGATCAATTCCTAATAAATTAGGTGGAGTAATTGCTTTATTTATATCCATTTCAATCCTATTTATTATGCCATTTATTAATAAAAAAAAATTTCTTAGAACACAATTCTATCCAATTAATAAAATCTTATTCTGATCCTTTTTAACAATCACAATTTTATTGACTTGAATCGGTGCTCGCCCTGTTGAAGCACCCTATATTCTAACAGGACAAATTTTAACTTATATATATTTTATTTATTTTCTAATTAACCCCTTAATTCATAAGTGTTGAGATTATATTATTTTCAAAAATTAGTTAATGAACTTGTATAAGTGTATATTTTGAAAATATAAAAAAGAGTTAAATCTCTATTAACTTATTTACTAAAATTAATCCACAATATTATAAGTTAAATATACACAATTTTAACCTTATAAAAAAAATTAAAAAATTTAAAGCCACGGGCAAAAACCTTTTTCAACATAAATATATTAATTTATCATAACGATAACGAGGCAAAGTTCCTCGCACTCAAACTCATACAAATGACATAAAAACTAATTTAATAAAAAATATAAATCTAAACACATCCCCCCCTAAAAATAATATCACACACATTATTCTTATAAATAAAATACTTGAATATTCAGCTAAAAAAATTAAAGCAAAACCTCCTCTTCTATACTCCACATTAAACCCAGAAACTAACTCAGATTCTCCTTCAGCAAAATCAAAGGGTGTTCGATTAGTCTCAGCTAATCTAGAAACTAATCATATTATACCTAAAGGTAAGCATAAAAAAATTAATCAAGTATGTTCTTGATATATTATAAAATCAAAAATATTTAATCTTATAATTAAATACAAAAATGATAATAAAATTAAAGCCAATCTAACTTCATAAGAAATAGTCTGAGCAACTGACCGTAACCCCCCTAATAAAGCATAATTAGAATTAGAAGATCAACCAGCAACTATAATTGTATAAACACCTAATCTTGAACAACATAAAAAATATAAAATACCTAAATTAAAATTAAATATGAAAGTTAAAAAAGGTATACATAATCATAATAAAAGTCTTAAAAATAAATTAAAAACAGGAGCTATATAATACATATAAAAATTAGATATTAAAGGATAAGTCTGCTCCTTAGTGAATAACTTAATAGCATCACTAAAAGGCTGTAAAATTCCCATGAAACCTACTTTATTAGGACCCTTACGAATCTGAATATAACCTAAAACCTTTCGTTCTATTAAAGTCAAAAATGCTACACCAACCAATACACAAACTACTAATACTAATCTAACAATAAATAATAAAAATAAATCTTTTAAAATAATATATTACTTGTATTAAAATACATATTTAAATTCTAAATTTAAAGCACTAATCTGCCAAAGTAATAATAACATTCAAAATATAATAAATTTTACAAATATCTAATCCTTTCGTACTAAGATATTTAATTATTTTAAAGATAGAAACCAACCTGGCTCACACCGGTTTAAACTCAGATCATGTAAAATTTTAAAGGTCGAACAGACCTAACCTTTTAGCCCCTACACCAAAAGTTAATTTTAATCCAACATCGAGGTCGCAAACTCTTTTTTCGATAAGAACTCTAAAAAAAAATTACGCTGTTATCCCTAAGGTAATTTAATCTTATAATCGTAATTAACGGATCATTTTTTCATACATTAATGTTTTTATATAAAAAAAGTTATTTAAATTTTTCTATCACCCCAACAAAATATAATTACATATAACTTATTATTAATTCTGAAAATAATATATACATAATTATATTAAATTCTATAGGGTCTTCTCGTCTTTTAAACTTATATGAGCTTTTTTACTCATAAATAAAATTCTAATTTAACTTAAATCGAGACAGTTATTTTCTCGTCCAACCATTCATACCAGCTTTCAATTAAAAAACTAATGATTATGCTACCTTTGCACGGTCAAAATACCGCGGCCATTTAACTCCTCATTGGGCAGGTTAGACTTTAAATTATAATCAAAAAGACATGTTTTTAATAAACAGGCGAAAAATATATTTGCCGAGTTCCTTAATTTAACCTTTATATTAAATTATAACATACATAAAACTATACTAATTTTATCATTATTTCATATAATATATAATTATATAAATACTCTTAATAAAAAAATTAAAATTAATATAAATCTTATTTAATATAAAATTAATTATAACAAACTACAGATAAAAATTTCCAATCCTACCTATCTTATATAATATAAAATATATTTTTAATAATTTATTTTAAAGCTTATCCCTTAAAATATTTAATTCTTAATACATATCACTAAATAATTAATAATAAATAATTAAAAAATTAAATTAAATTTATTTCTTAAGAAACTAGATATATTAAAAAACGACTAACGTTTCATTACCATAACTATATGATAAAAAATTATGCAACATTTAAATTTATATAGTTATAGCTCTTTTTAATTCGAGAAAATTAAATAATTAACTTTTTTTAATAAACCCTGATACACAAGGTACGAAAATTAAATTCTTCTTTTTAATAATTAACTTATTTAATAATTCAAAATTCTATCACTATACTATTCACTATAATTAACTCCTTATTTTCTAAAATATACTTATATAAAAATTCTTTTTTTTATAAATAACAAATAATCACTTAATTTCAAATTAAATTGATTCTCACAACTAACTTTTTAATGTAAATAAAATGCTTTATATCAAGCTCTAATTTGCCATTCTAGGTACACTTTCCAGTACACCTACTATGTTACGACTTATCCATCTTTAAAGAAGGAGCGACGGGCGATATGTACATATTTTAGAGCTAAAATCATAAAGTTTAACTTAACTTTATTACTATCAAATCCACTTTATAAAATATTGTTAAATATAATAACCATTTAAATAAATTTATTGTAACCCATCTCTTCTTATCTATACGCTGTATCTTGATCTGATTTACTTTATTATTATAACTCTTGAATGTTCAATTTTCTTCTAAAACATTCAAACTACGACGATATACAAACTAAAAATAAGTACAATTAATCGTGGATTATCAATTACAGGACAGGTTCCTCTGAATAGACTAAAATACCGCCAGATTCTTTGAATTTCAAGAACATAACTACTACTACTCAAGCATAACAATTTGCATTTTCAATAATAGGGTATCTAATCCTAGTTTAATACAAAAACCTCATAACCTTATTATTTATTTAAACAATTTAAATTAAACTTACTAATTTCACCTAATAAACTTAAATTTAAATAATTAATAAACAAATATATTATTCACTGAAAAAATTTAATTGCATTATCTGTGTAACCGCAATTGCTGGCACAAATTTTATCAATACTATTATGAATTCCTAAATCAAAATTTCTTTTATATTTAATTCTCTATATTGCATAAATTAACAGATTAAATTTTATAATTTACTACTCTATAATAAATTCCAAAAACAATAAACTTAGCATATAATTTACCCATAAATTAAAATCTTAAGCCAGAATAAAACTTTATTTTGAACACCTTTCACATAAATTTTTTTTGGTAAAAGGGAATCAAAACTTTACTAAATTTAATCCAAACTATTACACGATGTAATTATTTTCAATATAAATTACATTCATTCTAAAAAACTCCATAAAATTAATTTAAAATCTAAATAAATTTTTCAGTATAAAGTTTTTAATTTATAAATCTTACCTTAATTTTTCATTCAAATCTCTAATCTTTTCAAATTTTAATCATAACACCATAAAAATTATTTCATCAAACTCAAAATTTAAGTCAATTTAAAATTTTTTTCTAATCAAATTTTAAACCTTACCTTAATTTTCCATTCAAATTTCTAATTTTTTCAAATTTTAATCATAACACCATAAAAATTATTTCATCAAACTCAAAATTCAAGTCAATTTAAAATTTTTTTCTAAT
