# Supplementary material for: Complete Mitochondrial Genomes of Three Rhinoceros Beetles (Coleoptera: Scarabaeidae: Dynastinae) and Phylogenetic Implications
Source: Biology (Basel). 2026 Jun 18;15(12):953. doi: 10.3390/biology15120953 (PMC13295536; doi:10.3390/biology15120953)
Supplement: Supplementary file 1 [file biology-15-00953-s001.zip › Table S1.xlsx]

## Sheet: Sheet1
Table S1. Summary of whole genome sequencing statistics for the species analyzed in this study.
Sample_Name	Read_Num	Total_base	N_rate	GC_Content	Q20_rate	Q30_rate	HQ_Reads	HQ_Reads_%	HQ_Data_(bp)	HQ_Data_%
Cyclocephala signaticollis	179660024	26949003600	0.0002	35.67	99.3	97.87	179639236	99.99	26892064954	99.79
Dasygnathus sp.	185902104	27885315600	0.0003	35.08	99.23	97.7	185873398	99.98	27809232735	99.73
Cyclocephala signaticollis	177918398	26687759700	0.0002	35.83	99.21	97.59	177892834	99.99	26090560162	97.76
