# Supplementary material for: Complete Mitochondrial Genomes of Three Rhinoceros Beetles (Coleoptera: Scarabaeidae: Dynastinae) and Phylogenetic Implications
Source: Biology (Basel). 2026 Jun 18;15(12):953. doi: 10.3390/biology15120953 (PMC13295536; doi:10.3390/biology15120953)
Supplement: Supplementary file 1 [file biology-15-00953-s001.zip › Table S2.xlsx]

## Sheet: Sheet1
Table S2. Organization of the newly sequenced mitogenomes.
Cyclocephala signaticollis								Dasygnathus sp.								Xylotrupes australicus
Feature name	Direction	Start position	End position	Length	Start codon	Stop codon		Feature name	Direction	Start position	End position	Length	Start codon	Stop codon		Feature name	Direction	Start position	End position	Length	Start codon	Stop codon
control region	Forward	1	2380	2380				control region	Forward	1	2336	2336				control region	Forward	1	2445	2445
trnQ	Reverse	2449	2381	69				trnQ	Reverse	2405	2337	69				trnQ	Reverse	2514	2446	69
trnI	Forward	2671	2735	65				trnI	Forward	2457	2520	64				trnI	Forward	2578	2641	64
trnM	Forward	2735	2803	69				trnM	Forward	2524	2592	69				trnM	Forward	2642	2710	69
nad2	Forward	2804	3811	1008	ATT	TAA		nad2	Forward	2617	3600	984	ATT	TAA		nad2	Forward	2711	3718	1008	ATT	TAA
trnW	Forward	3813	3878	66				trnW	Forward	3609	3677	69				trnW	Forward	3718	3784	67
trnC	Reverse	3934	3871	64				trnC	Reverse	3731	3670	62				trnC	Reverse	3839	3777	63
trnY	Reverse	4003	3940	64				trnY	Reverse	3794	3732	63				trnY	Reverse	3903	3840	64
cox1	Forward	4005	5535	1531	ATT	T		cox1	Forward	3796	5326	1531	ATT	T		cox1	Forward	3905	5435	1531	ATT	T
trnL1 (taa)	Forward	5536	5600	65				trnL1 (taa)	Forward	5327	5392	66				trnL1 (taa)	Forward	5436	5501	66
cox2	Forward	5601	6288	688	ATT	T		cox2	Forward	5408	6080	673	ATA	T		cox2	Forward	5523	6189	667	ATA	T
trnK	Forward	6289	6359	71				trnK	Forward	6081	6151	71				trnK	Forward	6190	6260	71
trnD	Forward	6359	6426	68				trnD	Forward	6151	6213	63				trnD	Forward	6261	6326	66
atp8	Forward	6427	6582	156	ATT	TAA		atp8	Forward	6283	6438	156	ATA	TAA		atp8	Forward	6327	6482	156	ATT	TAA
atp6	Forward	6576	7259	684	ATG	TAA		atp6	Forward	6432	7103	672	ATG	TAA		atp6	Forward	6476	7147	672	ATG	TAA
cox3	Forward	7246	8033	788	ATG	TA		cox3	Forward	7103	7890	788	ATG	TA		cox3	Forward	7147	7934	788	ATG	TA
trnG	Forward	8033	8095	63				trnG	Forward	7890	7952	63				trnG	Forward	7934	7996	63
nad3	Forward	8114	8447	334	ATA	T		nad3	Forward	7953	8306	354	ATT	TAG		nad3	Forward	8006	8350	345	ATT	TAG
trnA	Forward	8448	8512	65				trnA	Forward	8305	8370	66				trnA	Forward	8349	8414	66
trnR	Forward	8512	8575	64				trnR	Forward	8370	8433	64				trnR	Forward	8415	8480	66
trnN	Forward	8576	8640	65				trnN	Forward	8434	8499	66				trnN	Forward	8481	8546	66
trnS1 (tct)	Forward	8641	8707	67				trnS1 (tct)	Forward	8500	8566	67				trnS1 (tct)	Forward	8547	8613	67
trnE	Forward	8708	8771	64				trnE	Forward	8567	8630	64				trnE	Forward	8614	8677	64
trnF	Reverse	8694	8629	66				trnF	Reverse	8694	8629	66				trnF	Reverse	8741	8676	66
nad5	Reverse	10479	8835	1645	ATA	T		nad5	Reverse	10366	8695	1672	ATT	T		nad5	Reverse	10404	8742	1663	ATA	T
trnH	Reverse	10613	10549	65				trnH	Reverse	10471	10409	63				trnH	Reverse	10519	10456	64
nad4	Reverse	11950	10613	1338	ATG	TAA		nad4	Reverse	11808	10471	1338	ATG	TAA		nad4	Reverse	11856	10519	1338	ATG	TAA
nad4l	Reverse	12234	11944	291	ATG	TAA		nad4l	Reverse	12089	11802	288	ATG	TAA		nad4l	Reverse	12140	11850	291	ATG	TAA
trnT	Forward	12237	12300	64				trnT	Forward	12092	12154	63				trnT	Forward	12143	12207	65
trnP	Reverse	12364	12301	64				trnP	Reverse	12219	12155	65				trnP	Reverse	12272	12208	65
nad6	Forward	12369	12869	501	ATT	TAA		nad6	Forward	12221	12718	498	ATT	TAA		nad6	Forward	12274	12774	501	ATT	TAA
cob	Forward	12869	14011	1143	ATG	TAG		cob	Forward	12718	13860	1143	ATG	TAG		cob	Forward	12774	13916	1143	ATG	TAG
trnS2 (tga)	Forward	14010	14074	65				trnS2 (tga)	Forward	13859	13925	67				trnS2 (tga)	Forward	13915	13979	65
nad1	Reverse	15017	14091	927				nad1	Reverse	14877	13942	936				nad1	Reverse	14945	14004	942
trnL2 (tag)	Reverse	15107	15043	65				trnL2 (tag)	Reverse	14958	14894	65				trnL2 (tag)	Reverse	15012	14950	63
rrnL	Reverse	16409	15085	1325				rrnL	Reverse	16259	14936	1324				rrnL	Reverse	16276	14990	1287
trnV	Reverse	16454	16385	70				trnV	Reverse	16309	16240	70				trnV	Reverse	16362	16293	70
rrnS	Reverse	17249	16454	796				rrnS	Reverse	17100	16309	792				rrnS	Reverse	17156	16362	795
control region	Forward	17250	19258	2009				control region	Forward	17101	17274	174				control region	Forward	17157	17573	417
